# Supplementary material for: Deep Learning for Automatic Subclassification of Gastric Carcinoma Using Whole-Slide Histopathology Images
Source: Cancers (Basel). 2021 Jul 29;13(15):3811. doi: 10.3390/cancers13153811 (PMC8345042; doi:10.3390/cancers13153811)
Supplement: Supplementary file 1 [file cancers-13-03811-s001.zip]

Archive with 3 entries (3 files):
- cancers-1277591-sup-proof.pdf
- Supplementary Table S1.xlsx
- Supplementary Table S2.xlsx
