# Supplementary material for: Deep Learning for Automatic Subclassification of Gastric Carcinoma Using Whole-Slide Histopathology Images
Source: Cancers (Basel). 2021 Jul 29;13(15):3811. doi: 10.3390/cancers13153811 (PMC8345042; doi:10.3390/cancers13153811)
Supplement: Supplementary file 1 [file cancers-13-03811-s001.zip › Supplementary Table S1.xlsx]

## Sheet: TCGA
TCGA Patient ID	Gender	Diagnosed Age	Anatomic Site	Histological classification (differentiated, undifferentiated, and mixed)
TCGA-3M-AB46	MALE	70	Gastric_Fundus_and_Body	differentiated
TCGA-3M-AB47	MALE	51	NA	undifferentiated
TCGA-B7-5816				differentiated
TCGA-BR-6452	FEMALE	78.93	Gastric_Fundus_and_Body	differentiated
TCGA-BR-6453	MALE	54.93	Gastric_Fundus_and_Body	undifferentiated
TCGA-BR-6454	MALE	58.87	Gastric_GE_Junction	differentiated
TCGA-BR-6455	MALE	59.86	Gastric_Fundus_and_Body	undifferentiated
TCGA-BR-6456	FEMALE	74.71	Gastric_Fundus_and_Body	differentiated
TCGA-BR-6457	MALE	69.53	Gastric_Fundus_and_Body	undifferentiated
TCGA-BR-6458	FEMALE	57.68	Gastric_Fundus_and_Body	undifferentiated
TCGA-BR-6563	MALE	60.06	Gastric_Antrum_and_Pylorus	differentiated
TCGA-BR-6564	FEMALE	46.9	Gastric_Fundus_and_Body	undifferentiated
TCGA-BR-6565	MALE	67.06	Gastric_Fundus_and_Body	differentiated
TCGA-BR-6566	FEMALE	64.08	Gastric_Fundus_and_Body	differentiated
TCGA-BR-6706	MALE	63.12	Gastric_GE_Junction	mixed
TCGA-BR-6707	MALE	75.37	Gastric_Fundus_and_Body	undifferentiated
TCGA-BR-6709				undifferentiated
TCGA-BR-6710				differentiated
TCGA-BR-6801	MALE	70.19	Gastric_Fundus_and_Body	differentiated
TCGA-BR-6802	MALE	65.48	Gastric_Fundus_and_Body	undifferentiated
TCGA-BR-6803	FEMALE	54.08	Gastric_Fundus_and_Body	undifferentiated
TCGA-BR-6852	FEMALE	64.26	Gastric_GE_Junction	undifferentiated
TCGA-BR-7196	MALE	64.64	Gastric_GE_Junction	mixed
TCGA-BR-7197	MALE	69.67	Gastric_Antrum_and_Pylorus	differentiated
TCGA-BR-7703	MALE	81.35	Gastric_Fundus_and_Body	differentiated
TCGA-BR-7704				undifferentiated
TCGA-BR-7707	FEMALE	69.34	Gastric_Fundus_and_Body	differentiated
TCGA-BR-7715	MALE	65.33	Gastric_Fundus_and_Body	differentiated
TCGA-BR-7716	FEMALE	62.5	Gastric_Fundus_and_Body	mixed
TCGA-BR-7717	MALE	63.25	Gastric_GE_Junction	differentiated
TCGA-BR-7722	MALE	62.15	Gastric_GE_Junction	differentiated
TCGA-BR-7723	MALE	59.79	Gastric_Fundus_and_Body	mixed
TCGA-BR-7851	MALE	74.17	Gastric_Fundus_and_Body	differentiated
TCGA-BR-7901	MALE	74.01	Gastric_GE_Junction	differentiated
TCGA-BR-7957	FEMALE	50.7	Gastric_Fundus_and_Body	undifferentiated
TCGA-BR-7958	MALE	60.79	Gastric_Fundus_and_Body	mixed
TCGA-BR-7959	MALE	59.49	Gastric_GE_Junction	undifferentiated
TCGA-BR-8058	FEMALE	53.82	Gastric_Antrum_and_Pylorus	undifferentiated
TCGA-BR-8059	MALE	72.48	Gastric_Fundus_and_Body	differentiated
TCGA-BR-8060				undifferentiated
TCGA-BR-8077	FEMALE	58.63	Gastric_Fundus_and_Body	differentiated
TCGA-BR-8078	FEMALE	70.8	Gastric_Fundus_and_Body	undifferentiated
TCGA-BR-8080	FEMALE	72.68	Gastric_Fundus_and_Body	differentiated
TCGA-BR-8081	FEMALE	71.45	Gastric_Fundus_and_Body	differentiated
TCGA-BR-8284	FEMALE	72.63	Gastric_Antrum_and_Pylorus	undifferentiated
TCGA-BR-8285				undifferentiated
TCGA-BR-8286	MALE	49.19	Gastric_Antrum_and_Pylorus	differentiated
TCGA-BR-8289	MALE	57.08	Gastric_Fundus_and_Body	mixed
TCGA-BR-8291	MALE	61.75	Gastric_Antrum_and_Pylorus	undifferentiated
TCGA-BR-8295				undifferentiated
TCGA-BR-8296				differentiated
TCGA-BR-8297	MALE	58.11	Gastric_Fundus_and_Body	mixed
TCGA-BR-8360				differentiated
TCGA-BR-8361	FEMALE	71.18	Gastric_Fundus_and_Body	undifferentiated
TCGA-BR-8362				undifferentiated
TCGA-BR-8363	FEMALE	73.86	Gastric_Antrum_and_Pylorus	undifferentiated
TCGA-BR-8364	FEMALE	42.13	Gastric_Fundus_and_Body	undifferentiated
TCGA-BR-8365	FEMALE	70.43	Gastric_Fundus_and_Body	undifferentiated
TCGA-BR-8366	FEMALE	80.48	Gastric_Fundus_and_Body	undifferentiated
TCGA-BR-8367	MALE	55.97	Gastric_Fundus_and_Body	undifferentiated
TCGA-BR-8368	FEMALE	84.53	Gastric_Fundus_and_Body	undifferentiated
TCGA-BR-8369	FEMALE	76.8	Gastric_Antrum_and_Pylorus	mixed
TCGA-BR-8370				undifferentiated
TCGA-BR-8371	MALE	62.65	Gastric_GE_Junction	mixed
TCGA-BR-8372	MALE	63.92	Gastric_Fundus_and_Body	mixed
TCGA-BR-8373	FEMALE	65.01	Gastric_Fundus_and_Body	differentiated
TCGA-BR-8380	MALE	55.19	Gastric_Antrum_and_Pylorus	undifferentiated
TCGA-BR-8381	MALE	51.59	Gastric_Fundus_and_Body	undifferentiated
TCGA-BR-8382	FEMALE	67.73	Gastric_Antrum_and_Pylorus	mixed
TCGA-BR-8384	MALE	69.22	Gastric_Antrum_and_Pylorus	undifferentiated
TCGA-BR-8483	MALE	59.5	Gastric_Antrum_and_Pylorus	differentiated
TCGA-BR-8484	MALE	61.83	Gastric_Fundus_and_Body	differentiated
TCGA-BR-8485	FEMALE	68.02	Gastric_Fundus_and_Body	mixed
TCGA-BR-8486	FEMALE	90	Gastric_Fundus_and_Body	differentiated
TCGA-BR-8487	FEMALE	64.07	Gastric_Antrum_and_Pylorus	differentiated
TCGA-BR-8588	FEMALE	55.24	Gastric_Fundus_and_Body	undifferentiated
TCGA-BR-8589	MALE	56.75	Gastric_Fundus_and_Body	mixed
TCGA-BR-8590	MALE	62.8	Gastric_Fundus_and_Body	differentiated
TCGA-BR-8591	MALE	79.55	Gastric_Antrum_and_Pylorus	differentiated
TCGA-BR-8592	FEMALE	63.34	Gastric_Fundus_and_Body	undifferentiated
TCGA-BR-8676				mixed
TCGA-BR-8677	FEMALE	74.53	Gastric_Antrum_and_Pylorus	undifferentiated
TCGA-BR-8678	MALE	76.76	Gastric_Fundus_and_Body	undifferentiated
TCGA-BR-8679	FEMALE	63.2	Gastric_Fundus_and_Body	differentiated
TCGA-BR-8680	MALE	45.55	Gastric_Antrum_and_Pylorus	differentiated
TCGA-BR-8682	MALE	52.47	Gastric_Antrum_and_Pylorus	differentiated
TCGA-BR-8683	MALE	75.43	Gastric_Antrum_and_Pylorus	differentiated
TCGA-BR-8686	MALE	69.47	Gastric_Antrum_and_Pylorus	undifferentiated
TCGA-BR-8687	FEMALE	67	Gastric_GE_Junction	differentiated
TCGA-BR-8690				mixed
TCGA-BR-A44T	FEMALE	53.13	Gastric_GE_Junction	undifferentiated
TCGA-BR-A44U	MALE	70.03	Gastric_Antrum_and_Pylorus	undifferentiated
TCGA-BR-A452	MALE	57.79	Gastric_Antrum_and_Pylorus	differentiated
TCGA-BR-A453	MALE	51.99	Gastric_Antrum_and_Pylorus	undifferentiated
TCGA-BR-A4CQ				differentiated
TCGA-BR-A4CR	FEMALE	70.28	Gastric_Fundus_and_Body	undifferentiated
TCGA-BR-A4CS	MALE	77.24	Gastric_Fundus_and_Body	mixed
TCGA-BR-A4IU	FEMALE	34.5	Gastric_Antrum_and_Pylorus	undifferentiated
TCGA-BR-A4IV	MALE	47.95	Gastric_Antrum_and_Pylorus	undifferentiated
TCGA-BR-A4IY	MALE	58.36	Gastric_Antrum_and_Pylorus	undifferentiated
TCGA-BR-A4IZ	FEMALE	45.71	Gastric_Antrum_and_Pylorus	undifferentiated
TCGA-BR-A4J1	MALE	63.7	Gastric_Antrum_and_Pylorus	mixed
TCGA-BR-A4J2	MALE	70.89	Gastric_Antrum_and_Pylorus	undifferentiated
TCGA-BR-A4J4	MALE	39.59	Gastric_Antrum_and_Pylorus	undifferentiated
TCGA-BR-A4J5	MALE	56.71	Gastric_Antrum_and_Pylorus	differentiated
TCGA-BR-A4J6	FEMALE	69.21	Indeterminate_GE_Junction	differentiated
TCGA-BR-A4J7	MALE	49.1	Gastric_Antrum_and_Pylorus	differentiated
TCGA-BR-A4J8	FEMALE	71.32	Gastric_GE_Junction	mixed
TCGA-BR-A4J9	MALE	55.01	Gastric_Antrum_and_Pylorus	undifferentiated
TCGA-BR-A4PD	FEMALE	72.1	Gastric_Fundus_and_Body	mixed
TCGA-BR-A4PE	FEMALE	68.41	Gastric_GE_Junction	differentiated
TCGA-BR-A4PF	MALE	72.31	Gastric_Antrum_and_Pylorus	mixed
TCGA-BR-A4QI	FEMALE	70.99	Gastric_Antrum_and_Pylorus	mixed
TCGA-BR-A4QL				mixed
TCGA-BR-A4QM				mixed
TCGA-CD-5798	MALE	82.99	Gastric_Antrum_and_Pylorus	undifferentiated
TCGA-CD-5799	MALE	45.27	Gastric_Antrum_and_Pylorus	undifferentiated
TCGA-CD-5800	FEMALE	51	Gastric_Antrum_and_Pylorus	differentiated
TCGA-CD-5801	MALE	69	Gastric_Antrum_and_Pylorus	undifferentiated
TCGA-CD-5802				differentiated
TCGA-CD-5803	FEMALE	78.33	Gastric_Antrum_and_Pylorus	undifferentiated
TCGA-CD-5804	MALE	90	Gastric_Antrum_and_Pylorus	differentiated
TCGA-CD-5813				undifferentiated
TCGA-CD-8524	FEMALE	61.45	Gastric_Antrum_and_Pylorus	undifferentiated
TCGA-CD-8526	FEMALE	73.49	Gastric_Antrum_and_Pylorus	differentiated
TCGA-CD-8527				mixed
TCGA-CD-8528	FEMALE	43.77	Gastric_Antrum_and_Pylorus	undifferentiated
TCGA-CD-8529	MALE	65.65	Gastric_Antrum_and_Pylorus	differentiated
TCGA-CD-8530	MALE	52	Gastric_Fundus_and_Body	undifferentiated
TCGA-CD-8531	FEMALE	66.95	Gastric_Fundus_and_Body	undifferentiated
TCGA-CD-8532	MALE	52.8	Gastric_GE_Junction	differentiated
TCGA-CD-8534	MALE	41.69	Gastric_Antrum_and_Pylorus	undifferentiated
TCGA-CD-8535	MALE	59.03	Gastric_Fundus_and_Body	differentiated
TCGA-CD-8536	MALE	74.82	Gastric_Fundus_and_Body	mixed
TCGA-CD-A486	MALE	68.12	Indeterminate_GE_Junction	mixed
TCGA-CD-A487	MALE	51.18	Gastric_Antrum_and_Pylorus	mixed
TCGA-CD-A489	MALE	58.91	Gastric_Antrum_and_Pylorus	undifferentiated
TCGA-CD-A48A	MALE	57.06	Gastric_GE_Junction	differentiated
TCGA-CD-A48C	FEMALE	79.95	Gastric_Antrum_and_Pylorus	differentiated
TCGA-CD-A4MG	MALE	76.71	Gastric_GE_Junction	undifferentiated
TCGA-CD-A4MH	FEMALE	86.75	Gastric_Antrum_and_Pylorus	differentiated
TCGA-CD-A4MI	MALE	62.21	Gastric_Antrum_and_Pylorus	differentiated
TCGA-CD-A4MJ	MALE	60.05	Gastric_Fundus_and_Body	differentiated
TCGA-CG-4300				differentiated
TCGA-CG-4301	FEMALE	75.34	Gastric_GE_Junction	differentiated
TCGA-CG-4304	MALE	84.92	Gastric_GE_Junction	differentiated
TCGA-CG-4305	MALE	69.26	Gastric_Antrum_and_Pylorus	differentiated
TCGA-CG-4306	MALE	90	Gastric_Antrum_and_Pylorus	differentiated
TCGA-CG-4436	MALE	57.33	NA	differentiated
TCGA-CG-4438	MALE	56.33	Gastric_Antrum_and_Pylorus	mixed
TCGA-CG-4440	FEMALE	68.92	Gastric_Fundus_and_Body	undifferentiated
TCGA-CG-4441	MALE	83.58	Gastric_Fundus_and_Body	differentiated
TCGA-CG-4442	MALE	85.83	Gastric_Antrum_and_Pylorus	mixed
TCGA-CG-4443	MALE	68.42	Gastric_Fundus_and_Body	mixed
TCGA-CG-4444	MALE	76.42	Gastric_Fundus_and_Body	differentiated
TCGA-CG-4449	MALE	81.33	Gastric_Antrum_and_Pylorus	differentiated
TCGA-CG-4455				differentiated
TCGA-CG-4460				differentiated
TCGA-CG-4462	FEMALE	72.58	Gastric_Antrum_and_Pylorus	undifferentiated
TCGA-CG-4465	FEMALE	69.09	Gastric_Antrum_and_Pylorus	undifferentiated
TCGA-CG-4466	FEMALE	81.42	Gastric_GE_Junction	differentiated
TCGA-CG-4469	MALE	70.08	NA	mixed
TCGA-CG-4472				undifferentiated
TCGA-CG-4474	FEMALE	67.59	Gastric_Antrum_and_Pylorus	undifferentiated
TCGA-CG-4475	MALE	76.84	Gastric_Fundus_and_Body	undifferentiated
TCGA-CG-4476	MALE	69.83	Gastric_Fundus_and_Body	undifferentiated
TCGA-CG-4477	FEMALE	58.67	Gastric_GE_Junction	mixed
TCGA-CG-5718	FEMALE	78.75	Gastric_Fundus_and_Body	differentiated
TCGA-CG-5719	FEMALE	54.66	Gastric_Fundus_and_Body	differentiated
TCGA-D7-5577	FEMALE	53.85	Gastric_GE_Junction	differentiated
TCGA-D7-5578	MALE	80.47	Gastric_Fundus_and_Body	differentiated
TCGA-D7-5579				undifferentiated
TCGA-D7-6518	MALE	75.55	Gastric_GE_Junction	undifferentiated
TCGA-D7-6519	FEMALE	64.1	Gastric_GE_Junction	mixed
TCGA-D7-6520	MALE	53.3	Gastric_Antrum_and_Pylorus	undifferentiated
TCGA-D7-6521	MALE	65.1	Gastric_Fundus_and_Body	undifferentiated
TCGA-D7-6522	MALE	58.77	Gastric_Antrum_and_Pylorus	undifferentiated
TCGA-D7-6524	MALE	53.48	Gastric_Antrum_and_Pylorus	undifferentiated
TCGA-D7-6525	MALE	58.11	Indeterminate_GE_Junction	mixed
TCGA-D7-6526	FEMALE	67.02	Gastric_Antrum_and_Pylorus	differentiated
TCGA-D7-6527	MALE	62.41	Gastric_GE_Junction	differentiated
TCGA-D7-6528	FEMALE	70.68	Gastric_Fundus_and_Body	differentiated
TCGA-D7-6815	FEMALE	70.67	Gastric_Fundus_and_Body	differentiated
TCGA-D7-6817	MALE	63.36	Gastric_Fundus_and_Body	differentiated
TCGA-D7-6818	MALE	53.09	Gastric_Fundus_and_Body	undifferentiated
TCGA-D7-6820	MALE	64.3	Gastric_Fundus_and_Body	differentiated
TCGA-D7-6822	MALE	77.25	Gastric_Fundus_and_Body	differentiated
TCGA-D7-8570	MALE	44.22	Gastric_GE_Junction	mixed
TCGA-D7-8572	MALE	57.14	Gastric_Fundus_and_Body	differentiated
TCGA-D7-8573	MALE	57.39	Gastric_Fundus_and_Body	undifferentiated
TCGA-D7-8574	MALE	72.79	Gastric_Antrum_and_Pylorus	undifferentiated
TCGA-D7-8575	MALE	75.87	Gastric_Fundus_and_Body	differentiated
TCGA-D7-8576	FEMALE	54.8	Gastric_Antrum_and_Pylorus	undifferentiated
TCGA-D7-8578	MALE	72.88	Gastric_Antrum_and_Pylorus	undifferentiated
TCGA-D7-8579	FEMALE	66.04	Gastric_Antrum_and_Pylorus	undifferentiated
TCGA-D7-A4YT	MALE	56.79	Gastric_GE_Junction	differentiated
TCGA-D7-A4YU	MALE	73.32	Gastric_Fundus_and_Body	mixed
TCGA-D7-A4YV	FEMALE	69.6	Gastric_Antrum_and_Pylorus	mixed
TCGA-D7-A4YX	MALE	63.65	Gastric_Fundus_and_Body	undifferentiated
TCGA-D7-A4YY	MALE	61.02	Gastric_Antrum_and_Pylorus	differentiated
TCGA-D7-A4Z0	FEMALE	60.59	Gastric_Antrum_and_Pylorus	undifferentiated
TCGA-D7-A6ET				mixed
TCGA-D7-A6EV	FEMALE	71.8	Gastric_Antrum_and_Pylorus	mixed
TCGA-D7-A6EY	FEMALE	72.63	Gastric_Antrum_and_Pylorus	mixed
TCGA-D7-A6EZ	MALE	66.87	Gastric_Fundus_and_Body	undifferentiated
TCGA-D7-A6F0	FEMALE	79.19	Gastric_GE_Junction	differentiated
TCGA-D7-A6F2	MALE	62.43	Gastric_Fundus_and_Body	differentiated
TCGA-D7-A74A	FEMALE	61.42	Gastric_GE_Junction	undifferentiated
TCGA-D7-A74B				undifferentiated
TCGA-EQ-5647				differentiated
TCGA-EQ-8122	FEMALE	71.98	Gastric_Antrum_and_Pylorus	differentiated
TCGA-EQ-A4SO	MALE	70.9	Gastric_Antrum_and_Pylorus	differentiated
TCGA-F1-6177	MALE	90	Gastric_Antrum_and_Pylorus	differentiated
TCGA-F1-6874	MALE	79.63	Gastric_GE_Junction	differentiated
TCGA-F1-6875	MALE	79.97	Gastric_Antrum_and_Pylorus	undifferentiated
TCGA-F1-A448	MALE	70.76	Gastric_Antrum_and_Pylorus	undifferentiated
TCGA-F1-A72C	MALE	68.73	Gastric_Antrum_and_Pylorus	differentiated
TCGA-FP-7735	MALE	77.3	Gastric_Fundus_and_Body	differentiated
TCGA-FP-7829	MALE	69.91	Esophageal_GE_Junction	differentiated
TCGA-FP-7916	MALE	77.96	Gastric_Antrum_and_Pylorus	mixed
TCGA-FP-7998	MALE	77.49	Gastric_Fundus_and_Body	undifferentiated
TCGA-FP-8099	MALE	79.75	Esophageal_GE_Junction	differentiated
TCGA-FP-8209	MALE	49.75	Gastric_Antrum_and_Pylorus	differentiated
TCGA-FP-8210	MALE	48.08	Gastric_Antrum_and_Pylorus	undifferentiated
TCGA-FP-8211	MALE	62.85	Indeterminate_GE_Junction	differentiated
TCGA-FP-8631	MALE	68.17	Gastric_GE_Junction	differentiated
TCGA-FP-A4BE				mixed
TCGA-FP-A4BF	MALE	68.53	Indeterminate_GE_Junction	mixed
TCGA-FP-A8CX	MALE	60.23	Gastric_Fundus_and_Body	undifferentiated
TCGA-FP-A9TM	MALE	77.69	Gastric_GE_Junction	differentiated
TCGA-HF-7131				differentiated
TCGA-HF-7132	MALE	NA	Gastric_Antrum_and_Pylorus	differentiated
TCGA-HF-7133	FEMALE	NA	Gastric_GE_Junction	differentiated
TCGA-HF-7136	MALE	NA	Indeterminate_GE_Junction	differentiated
TCGA-HF-A5NB	FEMALE	75.77	Gastric_Antrum_and_Pylorus	differentiated
TCGA-HU-8238				differentiated
TCGA-HU-8249	MALE	76.69	Gastric_Fundus_and_Body	differentiated
TCGA-HU-8602	FEMALE	58.93	Gastric_Antrum_and_Pylorus	undifferentiated
TCGA-HU-8604	FEMALE	82.62	Gastric_Antrum_and_Pylorus	differentiated
TCGA-HU-8608	MALE	70.61	Gastric_Fundus_and_Body	mixed
TCGA-HU-8610	MALE	75.55	Gastric_Fundus_and_Body	differentiated
TCGA-HU-A4G2	MALE	45.97	Gastric_Antrum_and_Pylorus	mixed
TCGA-HU-A4G3	MALE	54.93	Gastric_Antrum_and_Pylorus	differentiated
TCGA-HU-A4G6	MALE	74.49	Gastric_GE_Junction	differentiated
TCGA-HU-A4G8	FEMALE	71.88	Gastric_Antrum_and_Pylorus	undifferentiated
TCGA-HU-A4G9	FEMALE	67.77	Gastric_Fundus_and_Body	differentiated
TCGA-HU-A4GC	MALE	74.65	Gastric_Antrum_and_Pylorus	differentiated
TCGA-HU-A4GD	MALE	56.67	Gastric_Fundus_and_Body	differentiated
TCGA-HU-A4GF	MALE	69.06	Gastric_Antrum_and_Pylorus	differentiated
TCGA-HU-A4GH	MALE	75.22	Gastric_Fundus_and_Body	differentiated
TCGA-HU-A4GJ				undifferentiated
TCGA-HU-A4GN	MALE	61.02	Gastric_Antrum_and_Pylorus	differentiated
TCGA-HU-A4GP	FEMALE	62.18	Gastric_Antrum_and_Pylorus	mixed
TCGA-HU-A4GQ	MALE	71.73	Gastric_Antrum_and_Pylorus	differentiated
TCGA-HU-A4GT	FEMALE	71.82	Gastric_Antrum_and_Pylorus	differentiated
TCGA-HU-A4GU	MALE	73.99	Gastric_Antrum_and_Pylorus	differentiated
TCGA-HU-A4GX	FEMALE	70.95	Gastric_Fundus_and_Body	undifferentiated
TCGA-HU-A4GY	FEMALE	76.97	Gastric_Antrum_and_Pylorus	undifferentiated
TCGA-HU-A4H0	MALE	72.05	Gastric_Fundus_and_Body	mixed
TCGA-HU-A4H2	FEMALE	58.85	Gastric_Antrum_and_Pylorus	differentiated
TCGA-HU-A4H3	FEMALE	56.92	Gastric_Fundus_and_Body	undifferentiated
TCGA-HU-A4H5	MALE	71.82	Gastric_Fundus_and_Body	differentiated
TCGA-HU-A4H6	FEMALE	72.4	Gastric_Antrum_and_Pylorus	differentiated
TCGA-HU-A4H8	MALE	77.46	Gastric_Antrum_and_Pylorus	differentiated
TCGA-HU-A4HB				undifferentiated
TCGA-HU-A4HD	MALE	73.1	Gastric_Antrum_and_Pylorus	differentiated
TCGA-IN-7806	MALE	50.39	Gastric_GE_Junction	mixed
TCGA-IN-7808	MALE	59.05	Gastric_GE_Junction	undifferentiated
TCGA-IN-8663	MALE	68.92	Gastric_GE_Junction	undifferentiated
TCGA-IP-7968	MALE	74.24	Esophageal_GE_Junction	differentiated
TCGA-KB-A6F5				differentiated
TCGA-KB-A6F7	FEMALE	54.11	Gastric_Fundus_and_Body	mixed
TCGA-KB-A93G				undifferentiated
TCGA-KB-A93H				differentiated
TCGA-KB-A93J	MALE	78.3	Gastric_Fundus_and_Body	undifferentiated
TCGA-MX-A5UG	MALE	78.62	Gastric_Antrum_and_Pylorus	undifferentiated
TCGA-MX-A5UJ	FEMALE	86.29	Gastric_Antrum_and_Pylorus	differentiated
TCGA-MX-A663	MALE	66.86	NA	differentiated
TCGA-MX-A666	MALE	61.02	NA	differentiated
TCGA-R5-A7O7	MALE	51.98	Esophageal_GE_Junction	differentiated
TCGA-R5-A7ZE	FEMALE	66.61	Indeterminate_GE_Junction	differentiated
TCGA-R5-A7ZF	FEMALE	65.46	Gastric_Antrum_and_Pylorus	differentiated
TCGA-R5-A7ZI	FEMALE	44.89	NA	undifferentiated
TCGA-R5-A7ZR	FEMALE	70.62	Gastric_Fundus_and_Body	differentiated
TCGA-R5-A804				undifferentiated
TCGA-R5-A805	MALE	71.52	Esophageal_GE_Junction	differentiated
TCGA-RD-A7BS	MALE	46.13	Esophageal_GE_Junction	undifferentiated
TCGA-RD-A7BT				undifferentiated
TCGA-RD-A7BW	FEMALE	68.55	Gastric_Fundus_and_Body	undifferentiated
TCGA-RD-A7C1	MALE	82.61	Gastric_Fundus_and_Body	undifferentiated
TCGA-RD-A8MV	MALE	56.87	Gastric_Fundus_and_Body	differentiated
TCGA-RD-A8MW	MALE	72.8	Gastric_Antrum_and_Pylorus	undifferentiated
TCGA-RD-A8N0	FEMALE	53.36	Gastric_Fundus_and_Body	undifferentiated
TCGA-RD-A8N1	MALE	70.47	Gastric_Antrum_and_Pylorus	undifferentiated
TCGA-RD-A8N2	FEMALE	59.55	Gastric_Antrum_and_Pylorus	undifferentiated
TCGA-RD-A8N4	FEMALE	58.38	Gastric_Antrum_and_Pylorus	undifferentiated
TCGA-RD-A8N5	MALE	78.27	Gastric_Fundus_and_Body	differentiated
TCGA-RD-A8N6	FEMALE	78.94	Gastric_Antrum_and_Pylorus	undifferentiated
TCGA-RD-A8N9	FEMALE	63.13	Gastric_GE_Junction	undifferentiated
TCGA-RD-A8NB	FEMALE	80.78	Gastric_Antrum_and_Pylorus	undifferentiated
TCGA-SW-A7EA	FEMALE	61.04	Gastric_Antrum_and_Pylorus	undifferentiated
TCGA-SW-A7EB	MALE	45.11	Gastric_Antrum_and_Pylorus	differentiated
TCGA-VQ-A8DL				differentiated
TCGA-VQ-A8DT	MALE	43.63	Gastric_Fundus_and_Body	mixed
TCGA-VQ-A8DU	MALE	63.09	Gastric_Antrum_and_Pylorus	differentiated
TCGA-VQ-A8DV	MALE	48.27	Gastric_Antrum_and_Pylorus	differentiated
TCGA-VQ-A8DZ	MALE	70.81	Gastric_Antrum_and_Pylorus	undifferentiated
TCGA-VQ-A8E0	MALE	68.03	Gastric_Fundus_and_Body	mixed
TCGA-VQ-A8E2	MALE	57.8	Gastric_Fundus_and_Body	differentiated
TCGA-VQ-A8E3	MALE	79.18	Gastric_Antrum_and_Pylorus	undifferentiated
TCGA-VQ-A8E7	MALE	59.31	Indeterminate_GE_Junction	differentiated
TCGA-VQ-A8P2	MALE	68.8	Gastric_Fundus_and_Body	undifferentiated
TCGA-VQ-A8P3	MALE	72.78	Gastric_Fundus_and_Body	mixed
TCGA-VQ-A8P5	MALE	67.27	Gastric_Fundus_and_Body	undifferentiated
TCGA-VQ-A8P8	FEMALE	72.4	Gastric_Fundus_and_Body	undifferentiated
TCGA-VQ-A8PB	FEMALE	65.51	Gastric_Antrum_and_Pylorus	differentiated
TCGA-VQ-A8PC	MALE	65.47	Gastric_Antrum_and_Pylorus	undifferentiated
TCGA-VQ-A8PD	MALE	69.12	Gastric_Fundus_and_Body	mixed
TCGA-VQ-A8PE	MALE	78.73	Gastric_GE_Junction	differentiated
TCGA-VQ-A8PF	MALE	76.98	Gastric_Fundus_and_Body	undifferentiated
TCGA-VQ-A8PH	MALE	62.81	Gastric_Antrum_and_Pylorus	undifferentiated
TCGA-VQ-A8PJ	MALE	53.09	Gastric_Fundus_and_Body	differentiated
TCGA-VQ-A8PK	MALE	58.64	Indeterminate_GE_Junction	differentiated
TCGA-VQ-A8PM	MALE	56.58	Gastric_GE_Junction	undifferentiated
TCGA-VQ-A8PO	MALE	74.61	Gastric_Antrum_and_Pylorus	undifferentiated
TCGA-VQ-A8PP	MALE	76.04	Gastric_Fundus_and_Body	differentiated
TCGA-VQ-A8PQ	FEMALE	50.15	Gastric_GE_Junction	differentiated
TCGA-VQ-A8PS				differentiated
TCGA-VQ-A8PT				undifferentiated
TCGA-VQ-A8PU	FEMALE	72.9	Gastric_Fundus_and_Body	differentiated
TCGA-VQ-A8PX	MALE	51.75	NA	differentiated
TCGA-VQ-A8PY				mixed
TCGA-VQ-A8PZ				undifferentiated
TCGA-VQ-A91A	MALE	67.54	Gastric_Fundus_and_Body	undifferentiated
TCGA-VQ-A91D	MALE	70.33	Gastric_Fundus_and_Body	undifferentiated
TCGA-VQ-A91E				undifferentiated
TCGA-VQ-A91K	MALE	69.61	Gastric_Antrum_and_Pylorus	differentiated
TCGA-VQ-A91N	FEMALE	59.56	Gastric_Antrum_and_Pylorus	differentiated
TCGA-VQ-A91Q	MALE	61.06	Gastric_GE_Junction	undifferentiated
TCGA-VQ-A91S	MALE	63.48	Gastric_Fundus_and_Body	mixed
TCGA-VQ-A91U	MALE	78.83	Gastric_GE_Junction	differentiated
TCGA-VQ-A91V	MALE	58.88	Indeterminate_GE_Junction	differentiated
TCGA-VQ-A91W	MALE	30.02	Gastric_Fundus_and_Body	differentiated
TCGA-VQ-A91X	MALE	74.78	Gastric_Antrum_and_Pylorus	mixed
TCGA-VQ-A91Y	MALE	67.83	Gastric_Antrum_and_Pylorus	mixed
TCGA-VQ-A91Z	FEMALE	67.49	Gastric_Antrum_and_Pylorus	differentiated
TCGA-VQ-A922	MALE	70.36	Gastric_Antrum_and_Pylorus	differentiated
TCGA-VQ-A923	MALE	90	Gastric_Fundus_and_Body	undifferentiated
TCGA-VQ-A924	MALE	69.41	Gastric_Antrum_and_Pylorus	differentiated
TCGA-VQ-A925	MALE	66.34	Gastric_Antrum_and_Pylorus	differentiated
TCGA-VQ-A927	MALE	81.25	Gastric_Fundus_and_Body	undifferentiated
TCGA-VQ-A928	MALE	49.44	Gastric_Fundus_and_Body	differentiated
TCGA-VQ-A92D	MALE	67.34	Indeterminate_GE_Junction	differentiated
TCGA-VQ-A94O	MALE	74.76	Gastric_Antrum_and_Pylorus	differentiated
TCGA-VQ-A94P	MALE	57.56	Gastric_Fundus_and_Body	undifferentiated
TCGA-VQ-A94R	MALE	63.65	Gastric_Antrum_and_Pylorus	differentiated
TCGA-VQ-A94T	MALE	73.11	Gastric_GE_Junction	undifferentiated
TCGA-VQ-A94U	MALE	70.98	Gastric_Antrum_and_Pylorus	undifferentiated
TCGA-VQ-AA64	MALE	68.75	Gastric_GE_Junction	differentiated
TCGA-VQ-AA68	FEMALE	52.85	Gastric_GE_Junction	differentiated
TCGA-VQ-AA69	MALE	35.83	Gastric_GE_Junction	differentiated
TCGA-VQ-AA6A	MALE	56.85	Gastric_GE_Junction	differentiated
TCGA-VQ-AA6B	MALE	48.88	Gastric_GE_Junction	differentiated
TCGA-VQ-AA6D	FEMALE	52.27	Gastric_Antrum_and_Pylorus	differentiated
TCGA-VQ-AA6F	MALE	57.96	Gastric_GE_Junction	mixed
TCGA-VQ-AA6G	MALE	68.7	Gastric_GE_Junction	differentiated
TCGA-VQ-AA6I	MALE	68.7	Gastric_GE_Junction	mixed
TCGA-VQ-AA6J	MALE	75.31	Gastric_GE_Junction	undifferentiated
TCGA-VQ-AA6K	MALE	59.96	Gastric_GE_Junction	undifferentiated
TCGA-ZA-A8F6	MALE	71.52	Gastric_Antrum_and_Pylorus	differentiated
TCGA-ZQ-A9CR	FEMALE	79.69	Gastric_Antrum_and_Pylorus	undifferentiated

## Sheet: SSMH
SSMH Patient ID	Gender	Diagnosed Age	Anatomic Site	Histological classification (differentiated, undifferentiated, and mixed)
SSMH_GC_1	M	77	antrum	undifferentiated
SSMH_GC_2	F	35	fundus	undifferentiated
SSMH_GC_3	M	64	antrum	undifferentiated
SSMH_GC_4	M	39	body	mixed
SSMH_GC_5	M	76	body	differentiated
SSMH_GC_6	M	68	antrum	mixed
SSMH_GC_7	M	69	antrum	differentiated
SSMH_GC_8	M	56	body	differentiated
SSMH_GC_9	F	71	body	differentiated
SSMH_GC_10	M	75	angle	differentiated
SSMH_GC_11	M	77	antrum	mixed
SSMH_GC_12	F	75	body	differentiated
SSMH_GC_13	M	67	antrum	differentiated
SSMH_GC_14	F	61	body	differentiated
SSMH_GC_15	F	58	body	undifferentiated
SSMH_GC_16	F	75	body	undifferentiated
SSMH_GC_17	F	74	antrum	mixed
SSMH_GC_18	F	56	body	undifferentiated
SSMH_GC_19	F	56	antrum	undifferentiated
SSMH_GC_20	F	79	antrum	mixed
SSMH_GC_21	M	68	body	differentiated
SSMH_GC_22	M	82	antrum	mixed
SSMH_GC_23	M	57	antrum	differentiated
SSMH_GC_24	M	78	antrum	undifferentiated
SSMH_GC_25	M	57	cardia	differentiated
SSMH_GC_26	F	74	body	differentiated
SSMH_GC_27	M	92	pylorus	differentiated
SSMH_GC_28	M	69	antrum	undifferentiated
SSMH_GC_29	M	55	antrum	differentiated
SSMH_GC_30	M	72	body	differentiated
SSMH_GC_31	M	63	antrum	differentiated
SSMH_GC_32	M	78	antrum	differentiated
SSMH_GC_33	F	74	body	differentiated
SSMH_GC_34	M	51	antrum	differentiated
SSMH_GC_35	M	67	body	differentiated
SSMH_GC_36	M	66	antrum	differentiated
SSMH_GC_37	M	78	angle	differentiated
SSMH_GC_38	M	73	body	undifferentiated
SSMH_GC_39	M	48	antrum	differentiated
SSMH_GC_40	M	67	antrum	undifferentiated
SSMH_GC_41	F	73	body	mixed
SSMH_GC_42	M	50	body	undifferentiated
SSMH_GC_43	F	38	body	mixed
SSMH_GC_44	F	77	body	mixed
SSMH_GC_45	F	64	body	differentiated
SSMH_GC_46	M	52	antrum	differentiated
SSMH_GC_47	F	62	antrum	differentiated
SSMH_GC_48	F	80	antrum	differentiated
SSMH_GC_49	M	76	antrum	differentiated
SSMH_GC_50	M	69	antrum	differentiated
SSMH_GC_51	M	71	antrum	differentiated
SSMH_GC_52	M	72	antrum	differentiated
SSMH_GC_53	M	64	body	differentiated
SSMH_GC_54	F	79	antrum	differentiated
SSMH_GC_55	M	74	antrum	differentiated
SSMH_GC_56	F	76	antrum	differentiated
SSMH_GC_57	M	52	antrum	differentiated
SSMH_GC_58	M	67	antrum	differentiated
SSMH_GC_59	F	83	pylorus	mixed
SSMH_GC_60	F	77	angle	differentiated
SSMH_GC_61	M	65	antrum	undifferentiated
SSMH_GC_62	F	78	body	differentiated
SSMH_GC_63	F	77	body	differentiated
SSMH_GC_64	M	78	body	differentiated
SSMH_GC_65	F	55	body	undifferentiated
SSMH_GC_66	F	64	body	undifferentiated
SSMH_GC_67	M	50	body	differentiated
SSMH_GC_68	M	86	angle	undifferentiated
SSMH_GC_69	F	62	antrum	undifferentiated
SSMH_GC_70	F	68	antrum	undifferentiated
SSMH_GC_71	F	64	cardia	undifferentiated
SSMH_GC_72	M	76	body	undifferentiated
SSMH_GC_73	M	65	body	undifferentiated
SSMH_GC_74	F	84	body	undifferentiated
SSMH_GC_75	M	41	antrum	undifferentiated
SSMH_GC_76	M	68	body	differentiated
SSMH_GC_77	M	55	antrum	undifferentiated
SSMH_GC_78	M	46	body	undifferentiated
SSMH_GC_79	M	67	cardia	differentiated
SSMH_GC_80	M	55	antrum	differentiated
SSMH_GC_81	F	33	angle	mixed
SSMH_GC_82	M	46	antrum	undifferentiated
SSMH_GC_83	F	48	pylorus	mixed
SSMH_GC_84	M	48	body	undifferentiated
SSMH_GC_85	M	62	angle	mixed
SSMH_GC_86	M	56	antrum	differentiated
SSMH_GC_87	M	62	antrum	undifferentiated
SSMH_GC_88	M	76	body	differentiated
SSMH_GC_89	M	75	cardia	differentiated
SSMH_GC_90	M	60	body	undifferentiated
SSMH_GC_91	F	60	angle	differentiated
SSMH_GC_92	M	62	antrum	undifferentiated
SSMH_GC_93	M	60	fundus	undifferentiated
SSMH_GC_94	M	65	body	mixed
SSMH_GC_95	M	71	antrum	undifferentiated
SSMH_GC_96	F	78	body	undifferentiated
SSMH_GC_97	M	41	body	undifferentiated
SSMH_GC_98	M	79	body	differentiated
SSMH_GC_99	F	46	angle	differentiated
SSMH_GC_100	F	67	antrum	differentiated
SSMH_GC_101	M	68	body	undifferentiated
SSMH_GC_102	M	78	antrum	differentiated
SSMH_GC_103	M	63	body	differentiated
SSMH_GC_104	F	86	antrum	undifferentiated
SSMH_GC_105	M	54	body	differentiated
SSMH_GC_106	M	76	body	differentiated
SSMH_GC_107	M	53	antrum	mixed
SSMH_GC_108	F	50	body	mixed
SSMH_GC_109	M	64	antrum	differentiated
SSMH_GC_110	M	78	body	undifferentiated
SSMH_GC_111	F	51	body	undifferentiated
SSMH_GC_112	M	53	body	undifferentiated
SSMH_GC_113	M	87	antrum	differentiated
SSMH_GC_114	M	52	antrum	undifferentiated
SSMH_GC_115	F	48	body	undifferentiated
SSMH_GC_116	F	56	angle	mixed
SSMH_GC_117	M	76	antrum	undifferentiated
SSMH_GC_118	F	63	body	undifferentiated
SSMH_GC_119	M	51	antrum	undifferentiated
SSMH_GC_120	F	72	angle	mixed
SSMH_GC_121	M	66	angle	undifferentiated
SSMH_GC_122	M	57	angle	undifferentiated
SSMH_GC_123	F	77	antrum	differentiated
SSMH_GC_124	F	42	body	undifferentiated
SSMH_GC_125	F	61	angle	differentiated
SSMH_GC_126	F	45		undifferentiated
SSMH_GC_127	M	77	cardia	differentiated
SSMH_GC_128	M	69	antrum	differentiated
SSMH_GC_129	M	55	antrum	differentiated
SSMH_GC_130	M	75	antrum	undifferentiated
SSMH_GC_131	M	53	antrum	differentiated
SSMH_GC_132	M	79	body	mixed
SSMH_GC_133	M	79	antrum	mixed
SSMH_GC_134	F	77	angle	differentiated
SSMH_GC_135	M	50	antrum	undifferentiated
SSMH_GC_136	M	75	antrum	mixed
SSMH_GC_137	M	63	angle	mixed
SSMH_GC_138	F	80	body	undifferentiated
SSMH_GC_139	M	58	body	undifferentiated
SSMH_GC_140	F	37	cardia	mixed
SSMH_GC_141	M	64	angle	differentiated
SSMH_GC_142	F	68	antrum	undifferentiated
SSMH_GC_143	M	58	antrum	mixed
SSMH_GC_144	M	72	body	differentiated
SSMH_GC_145	F	69	body	differentiated
SSMH_GC_146	F	75	antrum	mixed
SSMH_GC_147	M	46	antrum	mixed
SSMH_GC_148	M	76	antrum	undifferentiated
SSMH_GC_149	M	82	antrum	undifferentiated
SSMH_GC_150	M	68	antrum	differentiated
SSMH_GC_151	F	61	body	differentiated
SSMH_GC_152	F	46	antrum	undifferentiated
SSMH_GC_153	M	76	body	undifferentiated
SSMH_GC_154	M	39	body	undifferentiated
SSMH_GC_155	F	56	antrum	undifferentiated
SSMH_GC_156	M	62	body	mixed
SSMH_GC_157	M	59	prepylorus	undifferentiated
SSMH_GC_158	M	59	body	undifferentiated
SSMH_GC_159	F	60	antrum	undifferentiated
SSMH_GC_160	M	66	antrum	mixed
SSMH_GC_161	M	58	antrum	differentiated
SSMH_GC_162	M	56	antrum	differentiated
SSMH_GC_163	M	59	body	differentiated
SSMH_GC_164	M	50	antrum	undifferentiated
SSMH_GC_165	F	57	body	undifferentiated
SSMH_GC_166	M	57		differentiated
SSMH_GC_167	F	68	body	undifferentiated
SSMH_GC_168	M	74	body	differentiated
SSMH_GC_169	M	64	antrum	undifferentiated
SSMH_GC_170	M	60	body	differentiated
SSMH_GC_171	M	80	body	mixed
SSMH_GC_172	M	41	angle	mixed
SSMH_GC_173	F	72	antrum	mixed
SSMH_GC_174	F	68	body	undifferentiated
SSMH_GC_175	M	58	angle	undifferentiated
SSMH_GC_176	M	44	body	undifferentiated
SSMH_GC_177	M	54	antrum	undifferentiated
SSMH_GC_178	M	81	body	undifferentiated
SSMH_GC_179	M	62	angle	undifferentiated
SSMH_GC_180	M	60	body	differentiated
SSMH_GC_181	F	89	antrum	mixed
SSMH_GC_182	M	63	cardia	mixed
SSMH_GC_183	F	66	body	mixed
SSMH_GC_184	M	51	antrum	differentiated
SSMH_GC_185	M	60	cardia	undifferentiated
SSMH_GC_186	F	77	antrum	undifferentiated
SSMH_GC_187	F	80	antrum	undifferentiated
SSMH_GC_188	M	80	antrum	mixed
SSMH_GC_189	M	70	body	undifferentiated
SSMH_GC_190	F	48	body	undifferentiated
SSMH_GC_191	M	74	body	differentiated
SSMH_GC_192	M	60	antrum	differentiated
SSMH_GC_193	F	52	angle	undifferentiated
SSMH_GC_194	M	75	cardia	undifferentiated
SSMH_GC_195	F	62	body	mixed
SSMH_GC_196	F	51	body	mixed
SSMH_GC_197	M	60	body	undifferentiated
SSMH_GC_198	F	61	body	undifferentiated
SSMH_GC_199	M	71	GEJ	differentiated
SSMH_GC_200	M	64	body	undifferentiated
SSMH_GC_201	F	55	pylorus	undifferentiated
SSMH_GC_202	M	62	angle	mixed
SSMH_GC_203	F	75	angle	undifferentiated
SSMH_GC_204	F	48	cardia	undifferentiated
SSMH_GC_205	M	47	antrum	mixed
SSMH_GC_206	M	70	body	differentiated
SSMH_GC_207	M	52	antrum	undifferentiated
SSMH_GC_208	M	54	angle	undifferentiated
SSMH_GC_209	M	68	antrum	mixed
SSMH_GC_210	M	60	body	undifferentiated
SSMH_GC_211	M	62	antrum	mixed
SSMH_GC_212	F	56	body	undifferentiated
SSMH_GC_213	M	70	body	differentiated
SSMH_GC_214	M	53	antrum	undifferentiated
SSMH_GC_215	M	69	antrum	differentiated
SSMH_GC_216	F	54	body	undifferentiated
SSMH_GC_217	M	78	antrum	differentiated
SSMH_GC_218	M	66	antrum	mixed
SSMH_GC_219	M	62	antrum	differentiated
SSMH_GC_220	M	54	antrum	differentiated
SSMH_GC_221	M	62	body	undifferentiated
SSMH_GC_222	M	52	body	mixed
SSMH_GC_223	M	52	angle	undifferentiated
SSMH_GC_224	M	44	antrum	mixed
SSMH_GC_225	M	45	body	mixed
SSMH_GC_226	M	65	cardia	differentiated
SSMH_GC_227	F	38	body	undifferentiated
SSMH_GC_228	M	62	antrum	differentiated
SSMH_GC_229	M	43	antrum	mixed
SSMH_GC_230	F	74	antrum	undifferentiated
SSMH_GC_231	F	60	angle	undifferentiated
SSMH_GC_232	M	82	body	differentiated
