# Supplementary material for: Deep Learning for Automatic Subclassification of Gastric Carcinoma Using Whole-Slide Histopathology Images
Source: Cancers (Basel). 2021 Jul 29;13(15):3811. doi: 10.3390/cancers13153811 (PMC8345042; doi:10.3390/cancers13153811)
Supplement: Supplementary file 1 [file cancers-13-03811-s001.zip › Supplementary Table S2.xlsx]

## Sheet: TCGA
TCGA Tissue Slide ID		Differentiated (%)	Undifferentiated (%)		Classification			Non-Mucinous (%)	Mucinous (%)
TCGA-3M-AB46-01Z-00-DX1.70F638A0-BDCB-4BDE-BBFE-6D78A1A08C5B		96.8	3.2		differentiated			99.8	0.2
TCGA-3M-AB47-01Z-00-DX1.D7D70922-A91F-4798-8D6E-DFD84D145A59		24.6	75.4		undifferentiated			99.9	0.1
TCGA-B7-5816-01Z-00-DX1.1B05F96A-D5E2-4366-A098-A861313F3461		69.6	30.4		mixed			95.8	4.2
TCGA-BR-6452-01Z-00-DX1.aec8246e-9dce-436d-9faa-df8fa1f6e47c		80.9	19.1		differentiated			98.9	1.1
TCGA-BR-6453-01Z-00-DX1.2e52d64c-e34f-47a9-9e5e-8954b5ef18ca		5.5	94.5		undifferentiated			99.7	0.3
TCGA-BR-6454-01Z-00-DX1.63fb6280-2b43-49b2-960a-eb9c0e8b617c		84.7	15.3		differentiated			100	0
TCGA-BR-6455-01Z-00-DX1.402682fe-98b4-4381-85da-98510db17af9		2.6	97.4		undifferentiated			99.7	0.3
TCGA-BR-6456-01Z-00-DX1.2cb7b656-95e1-4f34-99e6-77a051fb79e5		70.1	29.9		differentiated			99.9	0.1
TCGA-BR-6457-01Z-00-DX1.387f0968-fcec-4864-86f8-9c87f658c371		4.4	95.6		undifferentiated			99.9	0.1
TCGA-BR-6458-01Z-00-DX1.e889b058-99ab-4337-84a5-60a884caad55		2.2	97.8		undifferentiated			100	0
TCGA-BR-6563-01Z-00-DX1.2398c0e0-47a6-4557-8e2d-3b890756900a		80.7	19.3		differentiated			86.6	13.4
TCGA-BR-6564-01Z-00-DX1.ad86e83f-ebfd-4eee-8bf8-7490c5f79a17		30.7	69.3		mixed			98.7	1.3
TCGA-BR-6565-01Z-00-DX1.0e53f881-e0d7-4906-946a-67f612906476		93.1	6.9		differentiated			99	1
TCGA-BR-6566-01Z-00-DX1.908c1c0f-12a4-4fa8-a398-ca3b033e7496		94.7	5.3		differentiated			5.9	94.1
TCGA-BR-6705-01Z-00-DX1.1e145e40-56d6-4ebd-9a9b-bc5a0cbe3247		8.5	91.5		undifferentiated			99.8	0.2
TCGA-BR-6706-01Z-00-DX1.8627a957-8d44-47ec-9156-53ccc37b9add		30.3	69.7		mixed			100	0
TCGA-BR-6707-01Z-00-DX1.fade928c-b514-43d8-90dd-37b505df9992		2.5	97.5		undifferentiated			100	0
TCGA-BR-6709-01Z-00-DX1.92df4063-8b47-4655-a010-edc385b35840		1.2	98.8		undifferentiated			99.1	0.9
TCGA-BR-6710-01Z-00-DX1.9368e11d-9000-4e84-8772-a0ee54932049		65.6	34.4		mixed			100	0
TCGA-BR-6801-01Z-00-DX1.7d2aaa44-16f0-4526-87f2-6e95cdb5df3b		68.5	31.5		mixed			99.8	0.2
TCGA-BR-6802-01Z-00-DX1.e171554c-05b5-4622-beb7-0abee31f5109		4.6	95.4		undifferentiated			97.3	2.7
TCGA-BR-6803-01Z-00-DX1.0704a32a-4a03-4c67-96ad-4888ea899c70		2	98		undifferentiated			99.9	0.1
TCGA-BR-6852-01Z-00-DX1.9cdca0ad-9351-42c2-8082-3742de914369		1.4	98.6		undifferentiated			97.3	2.7
TCGA-BR-7196-01Z-00-DX1.651ae8f6-2d2e-4520-9419-29b957e85d03		32.8	67.2		mixed			99.8	0.2
TCGA-BR-7197-01Z-00-DX1.a8ee53be-925d-4922-b670-74b09f405dd3		82.9	17.1		differentiated			100	0
TCGA-BR-7703-01Z-00-DX1.405deaeb-de87-480f-b676-3657d92d1f68		88.5	11.5		differentiated			93.5	6.5
TCGA-BR-7704-01Z-00-DX1.51495bff-d6fd-448c-b428-aea6fd593086		4.5	95.5		undifferentiated			99.6	0.4
TCGA-BR-7707-01Z-00-DX1.0aae4d1b-3345-4277-8820-c54e3df2e64f		82	18		differentiated			72.4	27.6
TCGA-BR-7715-01Z-00-DX1.30aff8b3-bb1b-4aff-9f6b-2dde40122359		70	30		differentiated			98.9	1.1
TCGA-BR-7716-01Z-00-DX1.777e570a-5771-4288-b110-26e44358745b		16.5	83.5		undifferentiated			96.1	3.9
TCGA-BR-7717-01Z-00-DX1.caf061b5-c58d-4f32-a49c-383003fb4f57		71.6	28.4		differentiated			100	0
TCGA-BR-7722-01Z-00-DX1.06384343-d45c-4087-95c6-3b11304ec28e		24.8	75.2		undifferentiated			99.7	0.3
TCGA-BR-7723-01Z-00-DX1.15f75a3f-93b8-423f-b5b5-bdb5ef378ed8		41.5	58.5		mixed			97.7	2.3
TCGA-BR-7851-01Z-00-DX1.1f3a3b7d-0c1e-42af-9d5b-2a90b759eca9		86.7	13.3		differentiated			100	0
TCGA-BR-7901-01Z-00-DX1.5c4f8dec-3428-4019-a9fb-00f07f9418e6		61.1	38.9		mixed			99.7	0.3
TCGA-BR-7957-01Z-00-DX1.870e24e0-b9cf-4baa-91f1-bd031d06da8e		0.7	99.3		undifferentiated			99.7	0.3
TCGA-BR-7958-01Z-00-DX1.41f7c42e-6266-49d7-bdb6-66771033961f		33.5	66.5		mixed			99	1
TCGA-BR-7959-01Z-00-DX1.fe1ffcd9-7252-4ac8-9ece-08b9cd78107c		45.5	54.5		mixed			94.7	5.3
TCGA-BR-8058-01Z-00-DX1.e2c9bf25-0e6b-4088-9148-483f45893c3d		8.4	91.6		undifferentiated			99.9	0.1
TCGA-BR-8059-01Z-00-DX1.b877e3e3-cde8-4a00-b2dc-53db8bc25d53		59.8	40.2		mixed			99.4	0.6
TCGA-BR-8060-01Z-00-DX1.6193aa89-3c4a-445a-ba2f-7eeea7f01cbe		1.2	98.8		undifferentiated			100	0
TCGA-BR-8077-01Z-00-DX1.8c68b0bb-ef3f-41e4-bd01-8a1dbb5ee8c1		63.9	36.1		mixed			100	0
TCGA-BR-8078-01Z-00-DX1.8e4a1099-d1c4-46b2-ae3b-5276b93d7003		15.8	84.2		undifferentiated			99.9	0.1
TCGA-BR-8080-01Z-00-DX1.bd4c0cc9-5baa-4cd0-990b-1f2ce0a19a35		71.2	28.8		differentiated			23.1	76.9
TCGA-BR-8081-01Z-00-DX1.c6c1ef86-9aad-463e-a64a-f1a2dbe465dc		79.6	20.4		differentiated			99.7	0.3
TCGA-BR-8284-01Z-00-DX1.ea9f3dca-8390-4ae4-8ede-5ed776d1ad4d		5.4	94.6		undifferentiated			100	0
TCGA-BR-8285-01Z-00-DX1.8d926a43-0e57-434a-8968-de8ccf749d2e		0.9	99.1		undifferentiated			99.9	0.1
TCGA-BR-8286-01Z-00-DX1.4e8edc91-41c1-4b40-89b5-6f09636e4a3f		55.8	44.2		mixed			99.8	0.2
TCGA-BR-8289-01Z-00-DX1.3fd11755-cb87-40fe-92e2-0ccc55aefa0d		29.6	70.4		undifferentiated			99.8	0.2
TCGA-BR-8291-01Z-00-DX1.a7e89a69-6d6d-4c43-b299-a618bd859170		1.1	98.9		undifferentiated			100	0
TCGA-BR-8295-01Z-00-DX1.9c19a25e-dcf2-41b4-b726-2f09ae7c38f6		4.8	95.2		undifferentiated			100	0
TCGA-BR-8296-01Z-00-DX1.0f4638b7-a38e-41f8-96e0-3e3a72cd2c10		65.2	34.8		mixed			100	0
TCGA-BR-8297-01Z-00-DX1.881fd27f-e2c1-42fe-9b1a-afae4fcc4909		27.8	72.2		undifferentiated			100	0
TCGA-BR-8360-01Z-00-DX1.5250b193-e906-4279-b8cf-aac8f37183be		60.6	39.4		mixed			99.3	0.7
TCGA-BR-8361-01Z-00-DX1.1b4bb384-c462-453a-97b4-663dbba4a464		0.6	99.4		undifferentiated			100	0
TCGA-BR-8362-01Z-00-DX1.178c994d-2cf5-4385-a807-fc08e0cf10f6		6.8	93.2		undifferentiated			98.2	1.8
TCGA-BR-8363-01Z-00-DX1.eeecad72-b281-4e28-be60-4542b4a275aa		5.5	94.5		undifferentiated			99.9	0.1
TCGA-BR-8364-01Z-00-DX1.245676db-6d78-4ae4-ae36-b4a70781a2f8		5.1	94.9		undifferentiated			99.4	0.6
TCGA-BR-8365-01Z-00-DX1.0cf05858-a4a5-468e-aa62-d3e3e91eab4a		7	93		undifferentiated			99.8	0.2
TCGA-BR-8366-01Z-00-DX1.3cda0b57-d0a4-4877-a31c-c9f5f9007cc7		3.2	96.8		undifferentiated			100	0
TCGA-BR-8367-01Z-00-DX1.25d1e251-923d-46f5-9a6b-2f6207def599		7.1	92.9		undifferentiated			100	0
TCGA-BR-8368-01Z-00-DX1.b1d32cec-36d6-4ee9-9455-bf0c797a271a		2.5	97.5		undifferentiated			97.4	2.6
TCGA-BR-8369-01Z-00-DX1.13c80644-af27-4971-9e41-4d18c1c78378		68.4	31.6		mixed			91.8	8.2
TCGA-BR-8370-01Z-00-DX1.9243927e-08a3-4d97-a8b8-bea795418039		8.2	91.8		undifferentiated			94.7	5.3
TCGA-BR-8371-01Z-00-DX1.89838852-2ec7-491f-bc29-2cecbda401df		35.1	64.9		mixed			99.6	0.4
TCGA-BR-8372-01Z-00-DX1.d0f9d5fd-3d6e-4d86-ad63-fb3611d6af05		21.9	78.1		undifferentiated			99.9	0.1
TCGA-BR-8373-01Z-00-DX1.d508dfad-2195-4aa4-bccc-58a450d07182		63.3	36.7		mixed			98	2
TCGA-BR-8380-01Z-00-DX1.4692f9c9-a7f2-4274-be65-6990f02c1275		33	67		mixed			98.8	1.2
TCGA-BR-8381-01Z-00-DX1.1a017141-7af0-4aba-8e07-18b9bd9ce6a3		11.3	88.7		undifferentiated			100	0
TCGA-BR-8382-01Z-00-DX1.b74fc4a1-4dfc-47dc-8ee1-2fa44ad17a69		79	21		differentiated			99.9	0.1
TCGA-BR-8384-01Z-00-DX1.4f2655b6-39ef-4532-b8ed-b604ee5dada5		41.7	58.3		mixed			100	0
TCGA-BR-8483-01Z-00-DX1.0ddc4003-6d59-4b2b-9448-2755120de9f2		76	24		differentiated			99.8	0.2
TCGA-BR-8484-01Z-00-DX1.5c897888-fcd2-4214-aa1e-f6a63ff1b755		73.2	26.8		differentiated			100	0
TCGA-BR-8485-01Z-00-DX1.863bea72-3bd3-4f07-bbc9-e00d17ae39f7		23.7	76.3		undifferentiated			99.1	0.9
TCGA-BR-8486-01Z-00-DX1.5a31224e-5c0e-49ca-ae65-d2edc8e4a0a2		88.9	11.1		differentiated			99.7	0.3
TCGA-BR-8487-01Z-00-DX1.81ed3672-7b6c-4db4-9cba-3f0173709320		59.6	40.4		mixed			99.9	0.1
TCGA-BR-8588-01Z-00-DX1.34ca86de-a957-4cf7-9337-de0bba1844bc		3	97		undifferentiated			91.5	8.5
TCGA-BR-8589-01Z-00-DX1.5cd1a083-358a-4238-b3ca-1bfcdc084e80		33.4	66.6		mixed			100	0
TCGA-BR-8590-01Z-00-DX1.504afa1d-3a8f-423f-9edf-4df35720c05f		43.1	56.9		mixed			97.8	2.2
TCGA-BR-8591-01Z-00-DX1.c64ee000-b80d-46dd-b347-7aa8ce3b6113		78.2	21.8		differentiated			98.3	1.7
TCGA-BR-8592-01Z-00-DX1.5656d484-7850-467a-9d51-b6005a992225		20.7	79.3		undifferentiated			99	1
TCGA-BR-8676-01Z-00-DX1.297da9bc-fbfd-4277-84e1-297f177211db		35.5	64.5		mixed			99.9	0.1
TCGA-BR-8677-01Z-00-DX1.7b2468f0-636f-4447-ae26-05cacf24e9c4		6.3	93.7		undifferentiated			100	0
TCGA-BR-8678-01Z-00-DX1.b6b8888f-c3e6-4466-a13b-8434ff5b3a30		19	81		undifferentiated			98.6	1.4
TCGA-BR-8679-01Z-00-DX1.2aa8a10d-4b62-479b-bea8-6c48428a888a		70.3	29.7		differentiated			62.5	37.5
TCGA-BR-8680-01Z-00-DX1.a314ef6e-f3f9-4148-934e-dc432e3f39e8		83.4	16.6		differentiated			100	0
TCGA-BR-8682-01Z-00-DX1.269b5b35-7ccb-4343-b2a4-2add6fa129a5		97.3	2.7		differentiated			90.3	9.7
TCGA-BR-8683-01Z-00-DX1.586c64f3-3f10-4729-99e2-38c6bd32e50d		63.7	36.3		mixed			99.8	0.2
TCGA-BR-8686-01Z-00-DX1.8f559dd9-228e-4ed2-a7e4-16e04b80f05c		19.4	80.6		undifferentiated			100	0
TCGA-BR-8687-01Z-00-DX1.95a2ccce-d477-42ca-9be1-eec03bc9f117		69.5	30.5		mixed			99.1	0.9
TCGA-BR-8690-01Z-00-DX1.e94544ed-62a3-41f3-95d5-f0ba9dfaa77f		31.2	68.8		mixed			99.4	0.6
TCGA-BR-A44T-01Z-00-DX1.46AA24E7-F2C9-418B-90AA-D6DA2896F5DE		4.6	95.4		undifferentiated			100	0
TCGA-BR-A44U-01Z-00-DX1.8C665560-8CAC-4ABF-B2B2-17A76B3A9F14		7.7	92.3		undifferentiated			95.9	4.1
TCGA-BR-A452-01Z-00-DX1.049385EF-FF29-4124-800D-A3FF525A85A0		93.5	6.5		differentiated			100	0
TCGA-BR-A453-01Z-00-DX1.23506C02-B7C6-426B-999F-6D9A75942281		7.1	92.9		undifferentiated			99.6	0.4
TCGA-BR-A4CQ-01Z-00-DX1.B63282A5-154D-441B-BF96-5BB26CB6D95E		93.4	6.6		differentiated			100	0
TCGA-BR-A4CR-01Z-00-DX1.9DC43CFC-D1DC-4851-A1C1-CE8E3A24B8A4		7.4	92.6		undifferentiated			100	0
TCGA-BR-A4CS-01Z-00-DX1.84B5892C-6C7F-474D-BA09-04E870A47764		26.3	73.7		undifferentiated			100	0
TCGA-BR-A4IU-01Z-00-DX1.4F3CD2B4-A19E-42C5-9ABD-850D80D47E4C		13.9	86.1		undifferentiated			100	0
TCGA-BR-A4IV-01Z-00-DX1.53BA2682-9B7A-4035-B811-4A3504158298		36.7	63.3		mixed			99.9	0.1
TCGA-BR-A4IY-01Z-00-DX1.84134CDC-D21F-43AD-82E3-1074487457F6		3.5	96.5		undifferentiated			99.9	0.1
TCGA-BR-A4IZ-01Z-00-DX1.8D8B49FE-E60E-4DED-AC30-FD32605E7EAF		8.8	91.2		undifferentiated			97.8	2.2
TCGA-BR-A4J1-01Z-00-DX1.B4F9F7D6-174B-42C9-AFFF-A088398F18EA		48.3	51.7		mixed			100	0
TCGA-BR-A4J2-01Z-00-DX1.37D92442-6B00-4171-81E3-73A7FC6BBEF4		5.3	94.7		undifferentiated			100	0
TCGA-BR-A4J4-01Z-00-DX1.06376906-1008-433B-BD90-B5697B0BBEE3		0.2	99.8		undifferentiated			100	0
TCGA-BR-A4J5-01Z-00-DX1.C7D0D294-0280-415A-A8BB-ACB3177E5A0D		82.9	17.1		differentiated			2.3	97.7
TCGA-BR-A4J6-01Z-00-DX1.59317146-9CAF-4F48-B9F6-D026B3603652		59.6	40.4		mixed			89.3	10.7
TCGA-BR-A4J7-01Z-00-DX1.95C74F68-FA18-446D-934D-296D9215D500		66.1	33.9		mixed			15.8	84.2
TCGA-BR-A4J8-01Z-00-DX1.40FF4C05-E9BF-412B-93D7-5E0CDCDAC4B1		37.6	62.4		mixed			99.2	0.8
TCGA-BR-A4J9-01Z-00-DX1.BF65A4F7-AB59-4488-A7C1-152C89BEA917		34	66		mixed			69.6	30.4
TCGA-BR-A4PD-01Z-00-DX1.F89DB0AC-DED8-4941-80A8-0C7975571C3C		18.9	81.1		undifferentiated			100	0
TCGA-BR-A4PE-01Z-00-DX1.9C427636-8A7E-4D4E-9773-5C5D9D0C617C		97.2	2.8		differentiated			99.8	0.2
TCGA-BR-A4PF-01Z-00-DX1.43DBDE88-34C4-494B-9B47-473ED525149F		33.1	66.9		mixed			99.9	0.1
TCGA-BR-A4QI-01Z-00-DX1.68312256-CBC5-4350-B4AD-A5990948BCB8		10.3	89.7		undifferentiated			100	0
TCGA-BR-A4QL-01Z-00-DX1.90F74AB9-6A84-487B-B992-BC66B71A4E1D		33.2	66.8		mixed			99.6	0.4
TCGA-BR-A4QM-01Z-00-DX1.B6333EBE-31EF-4673-AB51-63439E631B8B		32.8	67.2		mixed			100	0
TCGA-CD-5798-01Z-00-DX1.e90ed362-86fc-4938-ac48-e98eef081342		60.1	39.9		mixed			6.3	93.7
TCGA-CD-5799-01Z-00-DX1.ce4c1cea-febc-4274-af53-e7853dcf8864		45	55		mixed			99.4	0.6
TCGA-CD-5800-01Z-00-DX1.a384bb17-10bd-46af-bf64-442b3c6c0c05		87.3	12.7		differentiated			99.8	0.2
TCGA-CD-5801-01Z-00-DX1.2afa1c89-0f17-4f75-9cf0-2cde4aca97d0		2.3	97.7		undifferentiated			100	0
TCGA-CD-5802-01Z-00-DX1.d188b861-af3f-4493-9f12-d3712055644b		89.8	10.2		differentiated			97.9	2.1
TCGA-CD-5803-01Z-00-DX1.8d786276-18f5-4017-ba30-79e46b2da513		14	86		undifferentiated			99.9	0.1
TCGA-CD-5804-01Z-00-DX1.c5c22749-71dc-4812-84ba-2ef6f5a1463d		28.1	71.9		undifferentiated			97	3
TCGA-CD-5813-01Z-00-DX1.a9b5e164-af59-4834-99d2-a3fb0d430def		30.2	69.8		mixed			80.6	19.4
TCGA-CD-8524-01Z-00-DX1.DECAC3E1-31F4-4D7E-9ABD-8E0CF27DB4B9		21.6	78.4		undifferentiated			100	0
TCGA-CD-8526-01Z-00-DX1.499C498B-2D4E-4285-AD07-162788E87579		8.6	91.4		undifferentiated			99.7	0.3
TCGA-CD-8527-01Z-00-DX1.B03F39C4-F5F3-419A-BC2C-437EC56EFEC2		31.9	68.1		mixed			99.8	0.2
TCGA-CD-8528-01Z-00-DX1.DE29BA05-ABCB-44B4-8CD9-D10EB3D71FBB		16.7	83.3		undifferentiated			100	0
TCGA-CD-8529-01Z-00-DX1.C3BA5482-04EB-4E1A-BFFA-5461489B5792		64.8	35.2		mixed			70.2	29.8
TCGA-CD-8530-01Z-00-DX1.87CBC202-AE6C-408D-A428-DA9023670C36		9.2	90.8		undifferentiated			99.9	0.1
TCGA-CD-8531-01Z-00-DX1.9F247853-F16C-4B5A-AB37-E781331EAB1B		2.6	97.4		undifferentiated			99.9	0.1
TCGA-CD-8532-01Z-00-DX1.13868263-2259-4D74-8263-A79338BDE5A7		88.1	11.9		differentiated			100	0
TCGA-CD-8533-01Z-00-DX1.0C5B7F8C-3AA6-4085-98E3-EC24BE650937		85	15		differentiated			99.9	0.1
TCGA-CD-8534-01Z-00-DX1.54F0CB0F-5A93-4382-A507-2DEFDBBE05F5		4.7	95.3		undifferentiated			99.6	0.4
TCGA-CD-8535-01Z-00-DX1.ADD3D8B1-FECB-46C1-940B-7D261723D850		54.3	45.7		mixed			99.5	0.5
TCGA-CD-8536-01Z-00-DX1.365BF36B-69D3-491A-8126-D08060950CF2		76.6	23.4		differentiated			100	0
TCGA-CD-A486-01Z-00-DX1.6FFE81CA-9074-44BC-B619-85A73BA61A2D		35.7	64.3		mixed			97.9	2.1
TCGA-CD-A487-01Z-00-DX1.A026BD2F-B721-4340-83D5-7AA39227C90F		24	76		undifferentiated			99.7	0.3
TCGA-CD-A489-01Z-00-DX1.AB03DA27-6A86-41C7-9305-E5400E6C47AC		18.9	81.1		undifferentiated			99.6	0.4
TCGA-CD-A48A-01Z-00-DX1.C4416A6F-38A6-4743-990A-CE27923A2067		88.3	11.7		differentiated			99.6	0.4
TCGA-CD-A48C-01Z-00-DX1.2AF2A65B-6F81-43F5-AC0F-06EAE3C567F3		69.5	30.5		mixed			99.7	0.3
TCGA-CD-A4MG-01Z-00-DX1.CFC4618E-DFE9-4AAA-AD42-E1CC97374020		37.7	62.3		mixed			97.8	2.2
TCGA-CD-A4MH-01Z-00-DX1.5594817C-6E68-4D29-8B77-5133C321FB75		91.9	8.1		differentiated			100	0
TCGA-CD-A4MI-01Z-00-DX1.67267177-498C-4835-A95A-FF8C2A9DDB97		91.8	8.2		differentiated			98.6	1.4
TCGA-CD-A4MJ-01Z-00-DX1.0F0094F7-0D4D-484E-B31D-FDCDE8BC1440		88.8	11.2		differentiated			100	0
TCGA-CG-4300-01Z-00-DX1.3ad2eb8f-a266-441f-93d4-c45ec9c553d9		55.9	44.1		mixed			100	0
TCGA-CG-4301-01Z-00-DX1.d3a38b46-9f9c-4ed4-a1c7-fc1e48263a53		54.7	45.3		mixed			100	0
TCGA-CG-4304-01Z-00-DX1.65e18165-6009-4820-bed2-23c43baa2495		81.8	18.2		differentiated			100	0
TCGA-CG-4305-01Z-00-DX1.65167641-c270-4763-8bb8-cadedb17279d		88.5	11.5		differentiated			93.5	6.5
TCGA-CG-4306-01Z-00-DX1.d4b89854-8529-4fb5-847a-ddb59b163727		73.2	26.8		differentiated			98.3	1.7
TCGA-CG-4436-01Z-00-DX1.55b155a9-066b-42cc-b834-b11c68256852		25.8	74.2		undifferentiated			99.8	0.2
TCGA-CG-4438-01Z-00-DX1.3691c587-cadf-4523-a332-5a18f52c94b0		32.3	67.7		mixed			99.7	0.3
TCGA-CG-4440-01Z-00-DX1.297add71-f47a-47fa-b472-1a06cc9541ec		13.2	86.8		undifferentiated			100	0
TCGA-CG-4441-01Z-00-DX1.0e2867aa-9b2d-4539-b218-a1a318361dfc		59.4	40.6		mixed			98.3	1.7
TCGA-CG-4442-01Z-00-DX1.3273280a-8780-4e91-bb5e-97d174989183		31.1	68.9		mixed			100	0
TCGA-CG-4443-01Z-00-DX1.484defba-273b-4683-9c32-883f3da8ba5f		22	78		undifferentiated			99.8	0.2
TCGA-CG-4444-01Z-00-DX1.2f966933-a92c-4888-853c-2f8ca195120e		67.2	32.8		mixed			44.9	55.1
TCGA-CG-4449-01Z-00-DX1.87ab158b-0699-4b22-9d51-58abd1033245		74.1	25.9		differentiated			7.1	92.9
TCGA-CG-4455-01Z-00-DX1.f695a661-323d-4aeb-a3db-72510719eeed		5.9	94.1		undifferentiated			82.3	17.7
TCGA-CG-4460-01Z-00-DX1.498845d6-e330-45d7-a5ac-153f2cf9b3c7		72.8	27.2		differentiated			85.6	14.4
TCGA-CG-4462-01Z-00-DX1.b83d328e-f315-493a-b625-1ca3136e5898		0.2	99.8		undifferentiated			100	0
TCGA-CG-4465-01Z-00-DX1.94a5e10c-2d21-4b3d-84d2-3b74d17ad088		2.3	97.7		undifferentiated			95.6	4.4
TCGA-CG-4466-01Z-00-DX1.cddbdb00-0856-471e-82f5-911e0416467e		86	14		differentiated			97.1	2.9
TCGA-CG-4469-01Z-00-DX1.005fafe8-ec9e-4283-95e4-f3cea0ac2365		28	72		undifferentiated			99.8	0.2
TCGA-CG-4472-01Z-00-DX1.776d5f0e-3a34-4de8-8d72-fd35ba59e235		0.1	99.9		undifferentiated			100	0
TCGA-CG-4474-01Z-00-DX1.b98d7365-75b1-4c90-80e0-fab8b354f411		0.6	99.4		undifferentiated			94.2	5.8
TCGA-CG-4475-01Z-00-DX1.7a6c4b16-baea-4820-b91e-c9b1c2945faf		7.8	92.2		undifferentiated			97.8	2.2
TCGA-CG-4476-01Z-00-DX1.04f422f3-317a-41a9-af82-3ff43d823b6f		0.1	99.9		undifferentiated			99.7	0.3
TCGA-CG-4477-01Z-00-DX1.298d0c11-7e95-4c72-8446-a2cd5a87667f		74.2	25.8		differentiated			98.5	1.5
TCGA-D7-5577-01Z-00-DX1.e9ca39a5-7c5c-4e43-ac89-8652f44b08bb		93.2	6.8		differentiated			100	0
TCGA-D7-5577-01Z-00-DX2.FFE2889A-1E01-4D57-9B81-671465A1FB21		85.3	14.7		differentiated			100	0
TCGA-D7-5578-01Z-00-DX1.8216cb00-cc28-4872-aef7-3b9c18e16117		96.6	3.4		differentiated			100	0
TCGA-D7-5578-01Z-00-DX2.715B0263-C855-4C4F-8A53-16B0CA9432C8		67.8	32.2		mixed			100	0
TCGA-D7-5579-01Z-00-DX1.6b638a16-4bd1-4624-a57b-4088214e34a9		1	99		undifferentiated			22.6	77.4
TCGA-D7-5579-01Z-00-DX2.092BDD5E-3D0B-442C-ADE1-E684BC658D2E		2	98		undifferentiated			87.4	12.6
TCGA-D7-6518-01Z-00-DX1.227f4361-7393-4276-801a-a395617a15e4		0	100		undifferentiated			99.9	0.1
TCGA-D7-6518-01Z-00-DX2.8CA8FC09-10AD-4931-861A-25CBCAE9D488		0	100		undifferentiated			99.9	0.1
TCGA-D7-6519-01Z-00-DX1.5f7dcb29-030f-4011-affe-47dab4b9da03		40.9	59.1		mixed			100	0
TCGA-D7-6519-01Z-00-DX2.D42BA621-1099-4C4F-B691-B124F871A1CB		26.2	73.8		undifferentiated			100	0
TCGA-D7-6520-01Z-00-DX1.c65fcb6d-72c1-44dc-a056-f54c9130e0cb		0.1	99.9		undifferentiated			100	0
TCGA-D7-6520-01Z-00-DX2.60B9C76F-93F5-461E-84F5-C3A3734E5D3C		4.9	95.1		undifferentiated			100	0
TCGA-D7-6521-01Z-00-DX1.928f6bc8-8283-4195-9cd7-6d6eb72bb68b		0.6	99.4		undifferentiated			99.9	0.1
TCGA-D7-6521-01Z-00-DX2.3742698F-7643-4A73-8524-A46EEFFCD761		1.8	98.2		undifferentiated			99.9	0.1
TCGA-D7-6522-01Z-00-DX1.037aabb6-3546-44d4-991f-d7c5461b83f6		8.4	91.6		undifferentiated			51.3	48.7
TCGA-D7-6522-01Z-00-DX2.0CEA0837-BBD6-4C5F-87D6-DA93E1DEDDC3		9.3	90.7		undifferentiated			99.8	0.2
TCGA-D7-6524-01Z-00-DX1.ec1248f6-7d22-49c5-8300-673d25819e1d		0.4	99.6		undifferentiated			99.8	0.2
TCGA-D7-6524-01Z-00-DX2.6E8242FF-FAF3-4CAA-9CB2-CE0BC1D518C9		1.9	98.1		undifferentiated			99.9	0.1
TCGA-D7-6525-01Z-00-DX1.4c140df7-e1b6-4e10-bf13-0006484d6a4f		71.9	28.1		differentiated			100	0
TCGA-D7-6525-01Z-00-DX2.1784F199-7F06-45BB-892A-EFB9009275EB		68.1	31.9		mixed			100	0
TCGA-D7-6526-01Z-00-DX1.d954acfe-8efc-4ab7-965b-edc8c3afdfc6		95.4	4.6		differentiated			99.9	0.1
TCGA-D7-6526-01Z-00-DX2.8846E328-5343-4A95-A77D-3827F443A989		87	13		differentiated			99.8	0.2
TCGA-D7-6527-01Z-00-DX1.3149a5ed-2ed0-4ce7-912b-e67bb1c33e8f		81.9	18.1		differentiated			100	0
TCGA-D7-6527-01Z-00-DX2.AC6B9D7B-E289-449C-934B-E15BD593CED4		85.8	14.2		differentiated			100	0
TCGA-D7-6528-01Z-00-DX1.3c2ec0f4-9b8f-45c5-920d-5afe55890219		96.1	3.9		differentiated			100	0
TCGA-D7-6528-01Z-00-DX2.8159A49E-A9A0-4AA8-83AA-96E49D1DB8C4		98.1	1.9		differentiated			100	0
TCGA-D7-6815-01Z-00-DX1.518E266F-0FF6-4768-85C6-19D77935A537		83.7	16.3		differentiated			100	0
TCGA-D7-6817-01Z-00-DX1.c1c7e7bb-2811-4034-8da8-af527377a711		67.4	32.6		mixed			98	2
TCGA-D7-6817-01Z-00-DX2.725AB42B-1396-48E6-B37A-62955F72DD0F		97.8	2.2		differentiated			100	0
TCGA-D7-6818-01Z-00-DX1.c0709e0a-3e53-431b-a1e3-259ad84497f6		0.7	99.3		undifferentiated			99.3	0.7
TCGA-D7-6818-01Z-00-DX2.3D150EDC-0246-4CEA-8EFF-5811EA8ADA09		38.3	61.7		mixed			99.8	0.2
TCGA-D7-6820-01Z-00-DX1.fe70ad91-42dc-470a-af2f-ba2e601084de		68.9	31.1		mixed			99.6	0.4
TCGA-D7-6820-01Z-00-DX2.8847C420-5C25-4716-B467-1CD2687F4484		59.8	40.2		mixed			100	0
TCGA-D7-6822-01Z-00-DX1.b583410e-fb5b-4a57-8215-eb7eeee3645d		89.7	10.3		differentiated			99.3	0.7
TCGA-D7-6822-01Z-00-DX2.4085F597-DD0C-4793-9586-CCC73382986B		89.9	10.1		differentiated			100	0
TCGA-D7-8570-01Z-00-DX1.0B435CEF-B653-4D10-B2BD-6F9576C94389		50.1	49.9		mixed			100	0
TCGA-D7-8570-01Z-00-DX2.7447681C-7F88-43F4-BA7E-655DDA02ACDE		36.3	63.7		mixed			100	0
TCGA-D7-8572-01Z-00-DX1.E7F9367F-14C4-4561-934D-AE7A778CD13C		87.7	12.3		differentiated			100	0
TCGA-D7-8572-01Z-00-DX2.13383FD3-B864-4578-8832-56EA1916FA86		94.2	5.8		differentiated			100	0
TCGA-D7-8573-01Z-00-DX1.8A579441-BC90-4CAB-8199-15580DA5ED87		1.8	98.2		undifferentiated			100	0
TCGA-D7-8573-01Z-00-DX2.703306C5-7D46-4E3C-833F-22D1FEF7C6F6		4.5	95.5		undifferentiated			100	0
TCGA-D7-8574-01Z-00-DX1.72155AB8-7B77-46D1-85B0-EACABCD25EF2		2.8	97.2		undifferentiated			100	0
TCGA-D7-8574-01Z-00-DX2.0824C6C7-B086-4D9B-94B4-FC1A49805700		40	60		mixed			100	0
TCGA-D7-8575-01Z-00-DX1.11006AF4-D0CD-46DF-909A-29E345191C4C		95.6	4.4		differentiated			100	0
TCGA-D7-8575-01Z-00-DX2.7505FB70-2931-459B-B23A-4D24B080E383		96	4		differentiated			99.9	0.1
TCGA-D7-8576-01Z-00-DX1.102C35FC-8CA4-471A-86E9-5C5526178928		91.1	8.9		differentiated			100	0
TCGA-D7-8576-01Z-00-DX2.2535E27E-C1AC-4008-B48F-083B6F53AF03		72.9	27.1		differentiated			100	0
TCGA-D7-8578-01Z-00-DX1.902BBFC1-2456-4718-9A5E-2FD9AE47AF44		74.3	25.7		differentiated			99.9	0.1
TCGA-D7-8578-01Z-00-DX2.D71657BE-72D0-4EEC-89D3-E83934A0F919		31.9	68.1		mixed			100	0
TCGA-D7-8579-01Z-00-DX1.BFA005CC-E2B4-4A36-9C84-5F51F0526856		6.9	93.1		undifferentiated			99.5	0.5
TCGA-D7-A4YT-01Z-00-DX1.645AF39D-1B70-4C46-AB80-7B532994EE66		97.9	2.1		differentiated			100	0
TCGA-D7-A4YU-01Z-00-DX1.42DF1586-BD02-4482-AEAF-8F2C1BBB1C20		29.9	70.1		undifferentiated			100	0
TCGA-D7-A4YV-01Z-00-DX1.55DFBF47-1A3B-428F-9AC4-8814F557FF1E		59.3	40.7		mixed			100	0
TCGA-D7-A4YX-01Z-00-DX1.54DE426E-7EC0-4FF4-919F-045E38B3C34E		2.9	97.1		undifferentiated			100	0
TCGA-D7-A4YY-01Z-00-DX1.D1623D77-0BBA-4CB6-97DC-382BE136A583		90.7	9.3		differentiated			100	0
TCGA-D7-A4Z0-01Z-00-DX1.3D9BDA76-6884-4012-AB91-C374F32B58FB		9.2	90.8		undifferentiated			100	0
TCGA-D7-A6ET-01Z-00-DX1.A4FF5141-6B2A-456B-9EA2-E5DE72156647		24.8	75.2		undifferentiated			100	0
TCGA-D7-A6EV-01Z-00-DX1.98BA866B-19A6-4ECF-B51E-F811F5EFA8CC		33.3	66.7		mixed			100	0
TCGA-D7-A6EY-01Z-00-DX1.7E101F3B-8923-4554-AA48-C2493D0F46C0		32.2	67.8		mixed			100	0
TCGA-D7-A6EZ-01Z-00-DX1.BF91B810-86FD-4675-85A0-15DC9CF2195F		5.9	94.1		undifferentiated			100	0
TCGA-D7-A6F2-01Z-00-DX1.31D8B3CD-7F63-474F-9B1B-E884C4CA9C61		69.9	30.1		mixed			99.1	0.9
TCGA-D7-A747-01Z-00-DX1.A6BA5DAF-6220-4D85-B6DF-C0220FBA7170		38.2	61.8		mixed			100	0
TCGA-D7-A748-01Z-00-DX1.CB8D633A-4CF0-4CA8-A8FF-7E8D3A3C7E20		100	0		differentiated			100	0
TCGA-D7-A74A-01Z-00-DX1.ED9A8AA2-7D69-462C-8544-587783F15DB5		16.5	83.5		undifferentiated			100	0
TCGA-D7-A74B-01Z-00-DX1.F7A13A7F-2812-43D9-A101-E1BFEA8B3454		0.7	99.3		undifferentiated			99.9	0.1
TCGA-EQ-5647-01Z-00-DX1.e71da6e6-dd3d-4fb3-b1ba-ada25e6319bb		66.4	33.6		mixed			100	0
TCGA-EQ-A4SO-01Z-00-DX1.9A41602A-AAAE-4522-9DAB-73CF25FB8756		83.3	16.7		differentiated			100	0
TCGA-F1-6177-01Z-00-DX1.7687CABE-8984-4396-882C-978C15F66401		85.6	14.4		differentiated			99.8	0.2
TCGA-F1-6874-01Z-00-DX1.3dfb0e10-3650-4c05-a27b-866fb6a304ff		84.3	15.7		differentiated			100	0
TCGA-F1-6875-01Z-00-DX1.F9E009FF-3213-4CCC-9075-C04B1E62A524		49.2	50.8		mixed			72.2	27.8
TCGA-F1-A448-01Z-00-DX1.FAEC839E-048D-4A33-9159-DECAEEA21777		31.7	68.3		mixed			97.9	2.1
TCGA-F1-A72C-01Z-00-DX1.9E02D497-97BD-401C-AFA1-AC2CFE3E8592		98.8	1.2		differentiated			100	0
TCGA-FP-7735-01Z-00-DX1.97aac46a-898e-4c43-8c93-1496f40c43ed		59.6	40.4		mixed			100	0
TCGA-FP-7829-01Z-00-DX1.22253191-e487-46f6-b743-d7c44ad01f4c		96	4		differentiated			99.1	0.9
TCGA-FP-7916-01Z-00-DX1.6264d8c6-0ddb-4905-ad0c-146e380ddee1		57	43		mixed			100	0
TCGA-FP-7998-01Z-00-DX1.9f24585a-d609-4094-8170-b0f483606a18		41.2	58.8		mixed			100	0
TCGA-FP-8099-01Z-00-DX1.82948449-f540-49f2-a99a-d66da5eaaf4e		49.1	50.9		mixed			97.1	2.9
TCGA-FP-8209-01Z-00-DX1.a5e13081-1631-44d4-8d6a-c229a22c2311		55.9	44.1		mixed			83.7	16.3
TCGA-FP-8210-01Z-00-DX1.0ef0fd3f-5968-48ce-9e69-eaae83c29004		34.4	65.6		mixed			98.7	1.3
TCGA-FP-8211-01Z-00-DX1.3906261e-914c-4191-802c-f27f64840211		96.6	3.4		differentiated			99.6	0.4
TCGA-FP-8631-01Z-00-DX1.8804336F-7DE6-4401-80B4-AEFA752C11B2		70.3	29.7		differentiated			94.6	5.4
TCGA-FP-A4BE-01Z-00-DX1.813B0887-ED1F-48DD-A2E2-F14EB20D1F71		25.3	74.7		undifferentiated			100	0
TCGA-FP-A4BF-01Z-00-DX1.D4E8128B-A783-45ED-BF0E-93650F9483EC		66	34		mixed			97.2	2.8
TCGA-FP-A8CX-01Z-00-DX1.AD598CBF-2E0F-4285-A2BB-E9CE0EE1873B		7.1	92.9		undifferentiated			100	0
TCGA-FP-A9TM-01Z-00-DX1.1BD7C378-9FDD-46F0-B546-BB255079AFAA		89.3	10.7		differentiated			99.8	0.2
TCGA-HF-7131-01Z-00-DX1.8A90BB8F-039E-41ED-9BB0-286F5CC9F6E4		95	5		differentiated			100	0
TCGA-HF-7132-01Z-00-DX1.AD1CA78F-2AAA-41F2-93CE-6DF2AD60ED1A		99.4	0.6		differentiated			95.8	4.2
TCGA-HF-7133-01Z-00-DX1.4F84AAFA-47F2-46AB-9F85-1129D441A9C0		50.8	49.2		mixed			88.1	11.9
TCGA-HF-7134-01Z-00-DX1.A84E2A6E-05F4-4A4B-8F64-9B9D1B33838E		96.5	3.5		differentiated			99.9	0.1
TCGA-HF-7136-01Z-00-DX1.F8C07BE3-06C7-4202-97C6-10B81D322A16		95	5		differentiated			100	0
TCGA-HF-A5NB-01Z-00-DX1.CA67064B-3281-4144-A2A2-E0BC43E6F8D6		90.7	9.3		differentiated			99.7	0.3
TCGA-HJ-7597-01Z-00-DX1.4218e9a0-3ef1-4073-8336-1fe81c0bce90		22	78		undifferentiated			99.7	0.3
TCGA-HU-8238-01Z-00-DX1.AF6FFDFA-85F6-4E1A-AE1B-84A8BF8F12D2		66.2	33.8		mixed			99.4	0.6
TCGA-HU-8244-01Z-00-DX1.EF15C805-A823-46EA-B737-2EC4A8C5C278		95.7	4.3		differentiated			100	0
TCGA-HU-8245-01Z-00-DX1.A744EA82-996C-4042-9CF6-27480217DBAF		61.4	38.6		mixed			100	0
TCGA-HU-8249-01Z-00-DX1.6579F0D5-6A05-49A3-9B30-68059599EADE		92.9	7.1		differentiated			99.9	0.1
TCGA-HU-8604-01Z-00-DX1.F358D894-D9C4-49BF-8B9F-F80DA11BBC5A		93.8	6.2		differentiated			100	0
TCGA-HU-8608-01Z-00-DX1.F40770A6-9384-4381-B6AD-2C488915E73F		61.3	38.7		mixed			100	0
TCGA-HU-8610-01Z-00-DX1.4F873939-3950-4201-B5DE-20A04A6C9F0D		80.4	19.6		differentiated			100	0
TCGA-HU-A4G2-01Z-00-DX1.3465DA31-CB55-4D7D-9897-34D2AD5497CB		54.1	45.9		mixed			100	0
TCGA-HU-A4G3-01Z-00-DX1.5D4EB0C7-8E14-41DC-AFF7-ECD43A89139B		89.5	10.5		differentiated			99.9	0.1
TCGA-HU-A4G6-01Z-00-DX1.83F4504C-B632-4B15-9978-A007C2118563		84.6	15.4		differentiated			100	0
TCGA-HU-A4G8-01Z-00-DX1.EE169E90-3A32-4210-95EF-0B94083112EC		28	72		undifferentiated			100	0
TCGA-HU-A4G9-01Z-00-DX1.806F4C5A-D2F8-4457-B6F9-99B67105C676		91.5	8.5		differentiated			100	0
TCGA-HU-A4GC-01Z-00-DX1.A4B077E3-E5D0-4120-9C72-87BDACF9AC14		44.8	55.2		mixed			100	0
TCGA-HU-A4GD-01Z-00-DX1.7CF261C2-D7FE-4D42-BC4B-BC86B7A802DB		79	21		differentiated			100	0
TCGA-HU-A4GF-01Z-00-DX1.2754343C-7875-42C4-B4E3-D2B8666B1E47		97.2	2.8		differentiated			100	0
TCGA-HU-A4GH-01Z-00-DX1.0BACDE08-5613-428E-BDBE-F2D0D80FD0E4		74	26		differentiated			100	0
TCGA-HU-A4GJ-01Z-00-DX1.31E71066-5B7B-4866-97A0-0B7B03E6B4B6		4.4	95.6		undifferentiated			100	0
TCGA-HU-A4GN-01Z-00-DX1.32C8DEA0-3B31-42D7-B3FA-D86DF06F7BC3		62.9	37.1		mixed			100	0
TCGA-HU-A4GP-01Z-00-DX1.2028C25D-2547-4CF3-9863-DEA1DCBD0DE8		22.1	77.9		undifferentiated			100	0
TCGA-HU-A4GQ-01Z-00-DX1.699A0E57-FE02-4329-9826-3EFC2DECD408		90.4	9.6		differentiated			99.7	0.3
TCGA-HU-A4GT-01Z-00-DX1.F4DD9EAC-8CB8-430A-BF7B-1D43C17FEF61		85.7	14.3		differentiated			100	0
TCGA-HU-A4GU-01Z-00-DX1.3D4767B4-DDCB-4D80-A810-144427E73EDE		51.2	48.8		mixed			100	0
TCGA-HU-A4GX-01Z-00-DX1.0F1A15D3-2C6A-4F16-8D9D-CF44179AB161		19.7	80.3		undifferentiated			100	0
TCGA-HU-A4GY-01Z-00-DX1.79A487FD-BA95-4051-8E4B-BE1502946F4F		10.2	89.8		undifferentiated			100	0
TCGA-HU-A4H0-01Z-00-DX1.85BE7D40-ECB6-4450-B7B0-C65BE5495784		28	72		undifferentiated			100	0
TCGA-HU-A4H5-01Z-00-DX1.3A56E0D3-7813-4708-9A69-37D141533C2A		68.9	31.1		mixed			100	0
TCGA-HU-A4H6-01Z-00-DX1.0DD51B66-A983-44F4-9753-03ED9C606E77		90.7	9.3		differentiated			100	0
TCGA-HU-A4H8-01Z-00-DX1.8FEBBDCF-4E6A-4D90-8DEA-5E1D031DD50A		97.7	2.3		differentiated			99	1
TCGA-HU-A4HB-01Z-00-DX1.445FEB47-B91A-4186-BBE0-01FB7AA6A72F		21.4	78.6		undifferentiated			100	0
TCGA-HU-A4HD-01Z-00-DX1.A6BA5209-C593-4B87-ADD0-65E05072294B		87.4	12.6		differentiated			100	0
TCGA-IN-7806-01Z-00-DX1.2e7288fd-e149-4d4f-9d63-dd2e2f91d4f8		6.6	93.4		undifferentiated			100	0
TCGA-IN-7808-01Z-00-DX1.0aacd7e2-1454-4aa4-866b-b142fa04e619		1	99		undifferentiated			100	0
TCGA-IN-8663-01Z-00-DX1.39719DC6-1441-4E0F-BB5E-656CCDAC13D5		17.9	82.1		undifferentiated			99.9	0.1
TCGA-IP-7968-01Z-00-DX1.0ECCB946-BE56-4E79-A3B1-571EA929D95A		22.9	77.1		undifferentiated			100	0
TCGA-KB-A6F5-01Z-00-DX1.7EBE81C7-178C-41EB-8DFA-27770A9DF630		57.5	42.5		mixed			100	0
TCGA-KB-A6F7-01Z-00-DX1.9F7267C3-B50D-4366-9050-DE8E0EB708EA		38.4	61.6		mixed			100	0
TCGA-KB-A93G-01Z-00-DX1.050F4602-DD6F-4E97-ACA8-3DE040485467		67	33		mixed			32.2	67.8
TCGA-KB-A93H-01Z-00-DX1.6DDC5002-539A-4F47-BB74-524C3FFBB700		86.1	13.9		differentiated			100	0
TCGA-KB-A93J-01Z-00-DX1.CF87A80C-609E-4064-9C59-BD2A211A886A		18	82		undifferentiated			99.9	0.1
TCGA-MX-A5UG-01Z-00-DX1.DEA1C553-B7E9-4663-A02B-51C31411C7C3		34.8	65.2		mixed			100	0
TCGA-MX-A5UJ-01Z-00-DX1.936F7641-740B-4246-BB2D-C8443501CF50		52.3	47.7		mixed			100	0
TCGA-MX-A663-01Z-00-DX1.EBDF2119-63E3-4DA5-B661-440A461904BE		68.5	31.5		mixed			100	0
TCGA-MX-A666-01Z-00-DX1.BBF0F62A-803E-4D05-A8A4-454D7BA15941		89.5	10.5		differentiated			100	0
TCGA-R5-A7O7-01Z-00-DX1.89156AC0-4A5F-481D-9D5A-76B3751585F7		84.2	15.8		differentiated			100	0
TCGA-R5-A7ZE-01Z-00-DX1.0E7DCE3F-E2A1-4F98-BEBF-E08DF2BF2FF3		98.9	1.1		differentiated			100	0
TCGA-R5-A7ZF-01Z-00-DX1.F08C5EC7-7292-4FD6-92FF-73192329C2B5		97.8	2.2		differentiated			100	0
TCGA-R5-A7ZI-01Z-00-DX1.3A4A56F1-1CFD-441D-85F3-52DDA0B346A5		49.7	50.3		mixed			99.9	0.1
TCGA-R5-A7ZR-01Z-00-DX1.3E6B0708-D1AF-422F-B7F8-BBCCCEEE89B7		90	10		differentiated			100	0
TCGA-R5-A804-01Z-00-DX1.D1DDC2EE-C3ED-4502-B1C1-71D5585E9470		65.8	34.2		mixed			98.7	1.3
TCGA-R5-A805-01Z-00-DX1.855298CD-DC64-4423-ABB1-D7AC92BF5177		85.7	14.3		differentiated			100	0
TCGA-RD-A7BS-01Z-00-DX1.F236D43D-0072-47C7-A4D5-6928932D4C9F		5.2	94.8		undifferentiated			90.4	9.6
TCGA-RD-A7BT-01Z-00-DX1.1B0308B0-27EA-43A7-BE89-C5F7831AF243		6.4	93.6		undifferentiated			100	0
TCGA-RD-A7BW-01Z-00-DX1.C8C51F10-BD65-44AC-BC95-4ED8D017D908		6.8	93.2		undifferentiated			99.8	0.2
TCGA-RD-A7C1-01Z-00-DX1.217B7632-39AC-41E1-8491-20C700B08AEC		12.3	87.7		undifferentiated			99.8	0.2
TCGA-RD-A8MV-01Z-00-DX1.E658A7D1-8A6A-4BE9-9C89-07B60E9F8983		92.5	7.5		differentiated			99.9	0.1
TCGA-RD-A8MW-01Z-00-DX1.30EE6F24-3983-4793-9EF6-059B9AF53F24		55.9	44.1		mixed			97.5	2.5
TCGA-RD-A8N0-01Z-00-DX1.4C91480F-E7D8-4E37-B528-F5E272F2F8CA		11.8	88.2		undifferentiated			100	0
TCGA-RD-A8N1-01Z-00-DX1.A5D023FB-CBF8-477C-B5D1-8281BAA25E2E		1.8	98.2		undifferentiated			99.9	0.1
TCGA-RD-A8N2-01Z-00-DX1.A56448E6-1C5E-4758-AC2E-4591A406116C		4.2	95.8		undifferentiated			100	0
TCGA-RD-A8N4-01Z-00-DX1.03EBE393-9145-4F25-AA4C-E637B6A2A111		4.9	95.1		undifferentiated			100	0
TCGA-RD-A8N5-01Z-00-DX1.EFF443CB-E494-4746-AD03-6C20FCAEB427		100	0		differentiated			50	50
TCGA-RD-A8N6-01Z-00-DX1.E51FADB4-1A2E-415D-9C91-F81705311147		7.7	92.3		undifferentiated			99.5	0.5
TCGA-RD-A8N9-01Z-00-DX1.70899C63-3C5D-4993-8215-F7452ADE134D		1.3	98.7		undifferentiated			100	0
TCGA-RD-A8NB-01Z-00-DX1.FA45D4EF-D5FA-407A-9BF1-44C2A6326F3A		22.6	77.4		undifferentiated			100	0
TCGA-SW-A7EA-01Z-00-DX1.C5E1BE0E-0A25-4480-A3AC-DB2ED7471A4E		8.3	91.7		undifferentiated			100	0
TCGA-SW-A7EB-01Z-00-DX1.E9DE72F8-706D-43E2-A67E-7EDD39A509EB		78.4	21.6		differentiated			100	0
TCGA-VQ-A8DL-01Z-00-DX1.E720AE39-654E-4587-A294-2ED2BCE6F043		28.7	71.3		undifferentiated			100	0
TCGA-VQ-A8DT-01Z-00-DX1.C87953F7-A303-410E-9554-2022A79AF6CC		30.8	69.2		mixed			100	0
TCGA-VQ-A8DU-01Z-00-DX1.12DD8768-1315-472E-801D-F44A418BEA41		80.4	19.6		differentiated			100	0
TCGA-VQ-A8DV-01Z-00-DX1.DB668CCB-E5C9-49D8-9F0B-2548AA1C3E69		77.1	22.9		differentiated			100	0
TCGA-VQ-A8DZ-01Z-00-DX1.3C4CB10D-8C8B-4828-B7D4-7058BDF4D39F		8.3	91.7		undifferentiated			100	0
TCGA-VQ-A8E0-01Z-00-DX1.81F45F4C-5D39-4C76-9888-064D53C9A80D		89	11		differentiated			100	0
TCGA-VQ-A8E2-01Z-00-DX1.6B105EA8-4AF5-4CE0-B5B9-46332130B037		71	29		differentiated			100	0
TCGA-VQ-A8E3-01Z-00-DX1.2CEA9979-EC34-48E2-A092-55757506490A		9.9	90.1		undifferentiated			99.8	0.2
TCGA-VQ-A8E7-01Z-00-DX1.30F18F35-5E77-429B-9840-27E60F5129B8		84.7	15.3		differentiated			100	0
TCGA-VQ-A8P2-01Z-00-DX1.0515199A-B84D-4973-ACAB-30B919F99FB8		50.9	49.1		mixed			99	1
TCGA-VQ-A8P3-01Z-00-DX1.1B018BDB-5C60-46D8-A014-CE8CA8ADA191		37	63		mixed			99.7	0.3
TCGA-VQ-A8P5-01Z-00-DX1.F3FDCB47-3426-400C-82A9-750012F95B3B		41.6	58.4		mixed			100	0
TCGA-VQ-A8P8-01Z-00-DX1.85D05076-70BE-46A6-B866-94846CD22670		20	80		undifferentiated			99.1	0.9
TCGA-VQ-A8PB-01Z-00-DX1.FAB74FD6-C7AB-422F-ACA9-2DB0ACEC23E5		95.5	4.5		differentiated			100	0
TCGA-VQ-A8PC-01Z-00-DX1.03BD1821-DB4A-4FAB-AA6A-A8C91E6215F4		2.9	97.1		undifferentiated			99.9	0.1
TCGA-VQ-A8PD-01Z-00-DX1.A9B601CB-83AA-4F0C-BB6D-DD88455FDEE9		29.2	70.8		undifferentiated			99.9	0.1
TCGA-VQ-A8PE-01Z-00-DX1.94480121-9AB9-490F-8E7F-77260C6DE0D5		83.2	16.8		differentiated			99.9	0.1
TCGA-VQ-A8PF-01Z-00-DX1.D0353D95-5F56-4D33-B3DA-08AF9574334D		17.2	82.8		undifferentiated			100	0
TCGA-VQ-A8PH-01Z-00-DX1.79A66B42-B6CF-49F9-9204-DC21A57DAFF6		3.9	96.1		undifferentiated			98.9	1.1
TCGA-VQ-A8PJ-01Z-00-DX1.19F00379-C001-49D2-9B22-6AE0791C8488		90.7	9.3		differentiated			99.6	0.4
TCGA-VQ-A8PK-01Z-00-DX1.A13BCC99-05AC-4FEC-8BA8-0EDC92EAE02B		91.7	8.3		differentiated			100	0
TCGA-VQ-A8PM-01Z-00-DX1.49FE7D00-2547-4936-803D-F4421C5E5BB3		20.1	79.9		undifferentiated			100	0
TCGA-VQ-A8PO-01Z-00-DX1.CAF2A0EE-75C7-4AB6-86AC-0397EE1B9FBE		49.8	50.2		mixed			99.8	0.2
TCGA-VQ-A8PP-01Z-00-DX1.46FE6CC6-A47C-47D3-B21B-A17CF1DDAC76		90.9	9.1		differentiated			99.9	0.1
TCGA-VQ-A8PQ-01Z-00-DX1.D63AEF37-BAB9-4BFC-9F7E-33509A227B71		77.6	22.4		differentiated			99.9	0.1
TCGA-VQ-A8PS-01Z-00-DX1.E93B2855-6350-4037-8C41-E781D887C790		94.8	5.2		differentiated			100	0
TCGA-VQ-A8PT-01Z-00-DX1.7A0E6C8F-E0D2-49AC-9C03-3C9B34EB0AE8		16.2	83.8		undifferentiated			100	0
TCGA-VQ-A8PU-01Z-00-DX1.8E355321-0F03-4EEF-80B1-9677982C9D2F		87.8	12.2		differentiated			100	0
TCGA-VQ-A8PX-01Z-00-DX1.A1886D51-DC33-4B5A-9C71-56E281F13F52		92	8		differentiated			100	0
TCGA-VQ-A8PY-01Z-00-DX1.EA2C7386-012A-442A-95B3-FFA12BD2684D		33	67		mixed			99.9	0.1
TCGA-VQ-A8PZ-01Z-00-DX1.EE25BECD-7611-48EC-B78C-27F5E5BDD5DF		34.5	65.5		mixed			99.4	0.6
TCGA-VQ-A91A-01Z-00-DX1.B0F3EE79-4246-4534-9763-EB9C6D60F3AA		53.1	46.9		mixed			99.2	0.8
TCGA-VQ-A91D-01Z-00-DX1.B7E99494-FA16-42B5-AC1C-1498A7989111		7.5	92.5		undifferentiated			99.9	0.1
TCGA-VQ-A91E-01Z-00-DX1.BF3BA276-5A18-4B45-881D-4523C42B5AD8		23.4	76.6		undifferentiated			100	0
TCGA-VQ-A91K-01Z-00-DX1.42AFBDC4-809A-4245-8550-DE9B9A11F09F		86.7	13.3		differentiated			100	0
TCGA-VQ-A91N-01Z-00-DX1.4F7CF3DD-8AAA-43DE-98C1-E44B2B5FB019		95.3	4.7		differentiated			100	0
TCGA-VQ-A91Q-01Z-00-DX1.9928DA7E-B36D-4E5E-8F0F-BD41DA588DB9		20.2	79.8		undifferentiated			100	0
TCGA-VQ-A91S-01Z-00-DX1.11BCF3BE-4C79-4F6F-92B5-2C45190DBD86		43	57		mixed			100	0
TCGA-VQ-A91U-01Z-00-DX1.84D19359-4AC3-4C7A-BC5B-7B63173ABB60		87.1	12.9		differentiated			100	0
TCGA-VQ-A91V-01Z-00-DX1.E271D33E-3E57-445D-8373-2386B56FE9A9		68.9	31.1		mixed			99.4	0.6
TCGA-VQ-A91W-01Z-00-DX1.E4878B45-586E-46F7-8113-8080149AC45D		83.3	16.7		differentiated			100	0
TCGA-VQ-A91X-01Z-00-DX1.8D0815BF-2430-4471-881E-1E12357ACEA4		26.2	73.8		undifferentiated			100	0
TCGA-VQ-A91Y-01Z-00-DX1.9401E1F3-4110-4F1E-99A0-36D4E1518650		30.7	69.3		mixed			100	0
TCGA-VQ-A91Z-01Z-00-DX1.14F618B5-D177-4129-A7C1-99373536DE45		56.8	43.2		mixed			100	0
TCGA-VQ-A922-01Z-00-DX1.445608A5-D4F1-44AB-8642-3C944D753D87		79.7	20.3		differentiated			100	0
TCGA-VQ-A923-01Z-00-DX1.86FE7ABA-9C93-4637-A71F-F3EBA2BB4BDF		2.8	97.2		undifferentiated			100	0
TCGA-VQ-A924-01Z-00-DX1.736B41F3-9678-4FAF-AE86-FCAC4F6DCBD3		92.3	7.7		differentiated			100	0
TCGA-VQ-A925-01Z-00-DX1.D9AB5ADD-B946-4994-A3F2-646888C69E0D		79.9	20.1		differentiated			100	0
TCGA-VQ-A927-01Z-00-DX1.F4ACCDED-FBF5-4900-B000-638B3015EBFA		2.3	97.7		undifferentiated			100	0
TCGA-VQ-A928-01Z-00-DX1.633B64F3-2F87-4C76-ABC4-4E03D04AF9EC		71.5	28.5		differentiated			100	0
TCGA-VQ-A92D-01Z-00-DX1.13EF7944-C276-4A3B-B9B3-7DC65A82AD60		96.3	3.7		differentiated			100	0
TCGA-VQ-A94O-01Z-00-DX1.83040E68-904F-4F7E-B4E1-34C860098228		67.9	32.1		mixed			100	0
TCGA-VQ-A94P-01Z-00-DX1.83E87D6C-D210-4C06-BB5B-49A1F3E14EE0		75.3	24.7		differentiated			100	0
TCGA-VQ-A94R-01Z-00-DX1.4F2367B3-6759-469C-90E5-0660102E86A6		93.7	6.3		differentiated			100	0
TCGA-VQ-A94T-01Z-00-DX1.DEFEFBD0-CE26-4F75-B9C4-F55344A7CAA8		20.8	79.2		undifferentiated			99.9	0.1
TCGA-VQ-A94U-01Z-00-DX1.5E27CE1E-CF07-4219-9536-D5F898E47A9B		1.6	98.4		undifferentiated			100	0
TCGA-VQ-AA64-01Z-00-DX1.90641552-B556-4020-AA11-21E754BD5891		70.9	29.1		differentiated			99.9	0.1
TCGA-VQ-AA68-01Z-00-DX1.CF6FBB15-5887-4406-946A-AF93918EC318		57.3	42.7		mixed			100	0
TCGA-VQ-AA69-01Z-00-DX1.1EEF2AD7-6470-44B5-9E87-E77AE47262F0		73.5	26.5		differentiated			100	0
TCGA-VQ-AA6A-01Z-00-DX1.52D958F4-34B3-43F1-9DAC-960E69C958CA		54.7	45.3		mixed			100	0
TCGA-VQ-AA6B-01Z-00-DX1.C6CB7290-4A83-4963-8840-68BC208D1232		89.1	10.9		differentiated			100	0
TCGA-VQ-AA6D-01Z-00-DX1.C1D51961-84D7-4AA6-9645-60120B105A68		50.5	49.5		mixed			100	0
TCGA-VQ-AA6F-01Z-00-DX1.EA90F7CF-FE3F-4FED-A8E0-C83FEE96F4CA		33.7	66.3		mixed			100	0
TCGA-VQ-AA6G-01Z-00-DX1.3BDB7578-931A-47DB-933F-C7CA7CD50EDE		76.6	23.4		differentiated			100	0
TCGA-VQ-AA6I-01Z-00-DX1.B11762F9-1DA7-4140-8F45-2B372B497379		23.6	76.4		undifferentiated			99.9	0.1
TCGA-VQ-AA6J-01Z-00-DX1.212AF324-26E9-4807-A64B-6325D6E94507		16.4	83.6		undifferentiated			100	0
TCGA-VQ-AA6K-01Z-00-DX1.8AF14797-0C31-4DF3-94A4-868EC96E7BB1		54.3	45.7		mixed			100	0
TCGA-ZA-A8F6-01Z-00-DX1.89510833-5BC8-4983-817E-0E9244824168		75.5	24.5		differentiated			98.2	1.8
TCGA-ZQ-A9CR-01Z-00-DX1.C9AC9991-7054-4068-A7AA-9D1EB7F040A3		23.6	76.4		undifferentiated			99.9	0.1

## Sheet: SSMH
SSMH Tissue Slide ID		Differentiated (%)	Undifferentiated (%)
SSMH_GC_1		23.5	76.5
SSMH_GC_2		34.2	65.8
SSMH_GC_3		16.7	83.3
SSMH_GC_4		38.9	61.1
SSMH_GC_5		89.2	10.8
SSMH_GC_6		75.6	24.4
SSMH_GC_7		96.7	3.3
SSMH_GC_8		89.2	10.8
SSMH_GC_9		67.5	32.5
SSMH_GC_10		91.5	8.5
SSMH_GC_11		53.4	46.6
SSMH_GC_12		76.8	23.2
SSMH_GC_13		67.9	32.1
SSMH_GC_14		79.6	20.4
SSMH_GC_15		28.3	71.7
SSMH_GC_16		41.2	58.8
SSMH_GC_17		40.8	59.2
SSMH_GC_18		21.9	78.1
SSMH_GC_19		19.2	80.8
SSMH_GC_20		28.9	71.1
SSMH_GC_21		81.9	18.1
SSMH_GC_22		45.3	54.7
SSMH_GC_23		89.1	10.9
SSMH_GC_24		9.6	90.4
SSMH_GC_25		80.7	19.3
SSMH_GC_26		96.9	3.1
SSMH_GC_27		42.9	57.1
SSMH_GC_28		32.8	67.2
SSMH_GC_29		76.9	23.1
SSMH_GC_30		98.2	1.8
SSMH_GC_31		67.5	32.5
SSMH_GC_32		79.2	20.8
SSMH_GC_33		65.9	34.1
SSMH_GC_34		79.1	20.9
SSMH_GC_35		93.5	6.5
SSMH_GC_36		78.5	21.5
SSMH_GC_37		89.7	10.3
SSMH_GC_38		21.3	78.7
SSMH_GC_39		72.9	27.1
SSMH_GC_40		26.9	73.1
SSMH_GC_41		33.9	66.1
SSMH_GC_42		36.2	63.8
SSMH_GC_43		59.8	40.2
SSMH_GC_44		75.3	24.7
SSMH_GC_45		87.3	12.7
SSMH_GC_46		93.8	6.2
SSMH_GC_47		67.9	32.1
SSMH_GC_48		78.1	21.9
SSMH_GC_49		92.4	7.6
SSMH_GC_50		81.2	18.8
SSMH_GC_51		63.9	36.1
SSMH_GC_52		71.6	28.4
SSMH_GC_53		80.8	19.2
SSMH_GC_54		93.2	6.8
SSMH_GC_55		75.2	24.8
SSMH_GC_56		78.3	21.7
SSMH_GC_57		69.9	30.1
SSMH_GC_58		82.4	17.6
SSMH_GC_59		28.8	71.2
SSMH_GC_60		71.7	28.3
SSMH_GC_61		54.2	45.8
SSMH_GC_62		77.2	22.8
SSMH_GC_63		79.7	20.3
SSMH_GC_64		92.3	7.7
SSMH_GC_65		11.3	88.7
SSMH_GC_66		2.9	97.1
SSMH_GC_67		79.3	20.7
SSMH_GC_68		29.8	70.2
SSMH_GC_69		37.8	62.2
SSMH_GC_70		22.8	77.2
SSMH_GC_71		18.3	81.7
SSMH_GC_72		4.8	95.2
SSMH_GC_73		39.2	60.8
SSMH_GC_74		8.9	91.1
SSMH_GC_75		22.9	77.1
SSMH_GC_76		68.9	31.1
SSMH_GC_77		20.8	79.2
SSMH_GC_78		7.3	92.7
SSMH_GC_79		94.1	5.9
SSMH_GC_80		77.8	22.2
SSMH_GC_81		56.9	43.1
SSMH_GC_82		7.1	92.9
SSMH_GC_83		64.8	35.2
SSMH_GC_84		19.4	80.6
SSMH_GC_85		39.9	60.1
SSMH_GC_86		80.2	19.8
SSMH_GC_87		19.8	80.2
SSMH_GC_88		70.4	29.6
SSMH_GC_89		86.3	13.7
SSMH_GC_90		36.2	63.8
SSMH_GC_91		90.5	9.5
SSMH_GC_92		19.4	80.6
SSMH_GC_93		25.9	74.1
SSMH_GC_94		28.9	71.1
SSMH_GC_95		11.8	88.2
SSMH_GC_96		5.9	94.1
SSMH_GC_97		13.1	86.9
SSMH_GC_98		83.3	16.7
SSMH_GC_99		90.8	9.2
SSMH_GC_100		66.2	33.8
SSMH_GC_101		40.4	59.6
SSMH_GC_102		89.3	10.7
SSMH_GC_103		78.9	21.1
SSMH_GC_104		32.6	67.4
SSMH_GC_105		85.9	14.1
SSMH_GC_106		77.6	22.4
SSMH_GC_107		71.3	28.7
SSMH_GC_108		61.2	38.8
SSMH_GC_109		90.3	9.7
SSMH_GC_110		35.2	64.8
SSMH_GC_111		21.8	78.2
SSMH_GC_112		18.9	81.1
SSMH_GC_113		78.3	21.7
SSMH_GC_114		22.7	77.3
SSMH_GC_115		15.1	84.9
SSMH_GC_116		43.8	56.2
SSMH_GC_117		10.9	89.1
SSMH_GC_118		26.7	73.3
SSMH_GC_119		8.3	91.7
SSMH_GC_120		28.9	71.1
SSMH_GC_121		18.3	81.7
SSMH_GC_122		39.2	60.8
SSMH_GC_123		93.1	6.9
SSMH_GC_124		19.3	80.7
SSMH_GC_125		41.8	58.2
SSMH_GC_126		28.3	71.7
SSMH_GC_127		97.1	2.9
SSMH_GC_128		81.8	18.2
SSMH_GC_129		87.3	12.7
SSMH_GC_130		12.3	87.7
SSMH_GC_131		72.9	27.1
SSMH_GC_132		62.4	37.6
SSMH_GC_133		44.9	55.1
SSMH_GC_134		66.2	33.8
SSMH_GC_135		9.2	90.8
SSMH_GC_136		25.7	74.3
SSMH_GC_137		39.2	60.8
SSMH_GC_138		39.2	60.8
SSMH_GC_139		11.5	88.5
SSMH_GC_140		59.3	40.7
SSMH_GC_141		70.4	29.6
SSMH_GC_142		16.3	83.7
SSMH_GC_143		63.5	36.5
SSMH_GC_144		78.2	21.8
SSMH_GC_145		89.3	10.7
SSMH_GC_146		51.4	48.6
SSMH_GC_147		27.8	72.2
SSMH_GC_148		11.8	88.2
SSMH_GC_149		6.9	93.1
SSMH_GC_150		82.6	17.4
SSMH_GC_151		93.7	6.3
SSMH_GC_152		51.4	48.6
SSMH_GC_153		18.9	81.1
SSMH_GC_154		40.3	59.7
SSMH_GC_155		24.1	75.9
SSMH_GC_156		42.6	57.4
SSMH_GC_157		11.2	88.8
SSMH_GC_158		19.4	80.6
SSMH_GC_159		30.8	69.2
SSMH_GC_160		82.1	17.9
SSMH_GC_161		79.3	20.7
SSMH_GC_162		90.8	9.2
SSMH_GC_163		69.2	30.8
SSMH_GC_164		20.5	79.5
SSMH_GC_165		11.1	88.9
SSMH_GC_166		78.2	21.8
SSMH_GC_167		15.3	84.7
SSMH_GC_168		64.9	35.1
SSMH_GC_169		21.4	78.6
SSMH_GC_170		94.3	5.7
SSMH_GC_171		59.4	40.6
SSMH_GC_172		37.2	62.8
SSMH_GC_173		26.8	73.2
SSMH_GC_174		10.8	89.2
SSMH_GC_175		29.7	70.3
SSMH_GC_176		33.8	66.2
SSMH_GC_177		31.6	68.4
SSMH_GC_178		15.3	84.7
SSMH_GC_179		3.3	96.7
SSMH_GC_180		89.1	10.9
SSMH_GC_181		39.2	60.8
SSMH_GC_182		53.9	46.1
SSMH_GC_183		76.9	23.1
SSMH_GC_184		84.5	15.5
SSMH_GC_185		19.7	80.3
SSMH_GC_186		13.6	86.4
SSMH_GC_187		7.9	92.1
SSMH_GC_188		51.6	48.4
SSMH_GC_189		12.8	87.2
SSMH_GC_190		32.8	67.2
SSMH_GC_191		77.2	22.8
SSMH_GC_192		68.4	31.6
SSMH_GC_193		49.2	50.8
SSMH_GC_194		10.4	89.6
SSMH_GC_195		80.2	19.8
SSMH_GC_196		39.7	60.3
SSMH_GC_197		6.2	93.8
SSMH_GC_198		9.8	90.2
SSMH_GC_199		83.7	16.3
SSMH_GC_200		18.2	81.8
SSMH_GC_201		34.2	65.8
SSMH_GC_202		58.2	41.8
SSMH_GC_203		7.3	92.7
SSMH_GC_204		22.6	77.4
SSMH_GC_205		33.7	66.3
SSMH_GC_206		69.4	30.6
SSMH_GC_207		8.1	91.9
SSMH_GC_208		21.1	78.9
SSMH_GC_209		23.9	76.1
SSMH_GC_210		32.7	67.3
SSMH_GC_211		41.8	58.2
SSMH_GC_212		12.2	87.8
SSMH_GC_213		90.3	9.7
SSMH_GC_214		15.5	84.5
SSMH_GC_215		80.9	19.1
SSMH_GC_216		29.3	70.7
SSMH_GC_217		96.9	3.1
SSMH_GC_218		74.1	25.9
SSMH_GC_219		72.8	27.2
SSMH_GC_220		77.3	22.7
SSMH_GC_221		19.2	80.8
SSMH_GC_222		65.2	34.8
SSMH_GC_223		40.1	59.9
SSMH_GC_224		54.1	45.9
SSMH_GC_225		59.3	40.7
SSMH_GC_226		98.1	1.9
SSMH_GC_227		29.3	70.7
SSMH_GC_228		90.3	9.7
SSMH_GC_229		23.1	76.9
SSMH_GC_230		21.1	78.9
SSMH_GC_231		30.9	69.1
SSMH_GC_232		94.3	5.7
